# Supplementary material for: Genetic dissection of branch architecture in oilseed rape (Brassica napus L.) germplasm
Source: Front Plant Sci. 2022 Oct 28;13:1053459. doi: 10.3389/fpls.2022.1053459 (PMC9650407; doi:10.3389/fpls.2022.1053459)
Supplement: Supplementary file 3 [file Table_1.xlsx]

## Sheet: Sheet1
Table S1. A list of primers used for qRT-PCR verification.
Primer name	Primer sequence
BnActin_F	CTGGAATTGCTGACCGTATGAG
BnActin_R	ATCTGTTGGAAAGTGCTGAGGG
BnaC09g39930D_qF	TTCCCGTAACGTCACTTTCCA
BnaC09g39930D_qR	TGGTCAGGCCCCTCATTAAC
BnaA03g15370D_qF	TTACGAGAATTTGGCGCAGA
BnaA03g15370D_qR	TCGGCAGATCCATCCAAAAG
BnaA03g22230D_qF	GTCATGTTGCGGTGATAGCC
BnaA03g22230D_qR	AACCCATACTCTTCCTCCGC
BnaC07g29140D_qF	TCTATGCAACTTCGGTGCTC
BnaC07g29140D_qR	CTCCAATGGACCTAACCGTG
