# Supplementary material for: Genetic dissection of branch architecture in oilseed rape (Brassica napus L.) germplasm
Source: Front Plant Sci. 2022 Oct 28;13:1053459. doi: 10.3389/fpls.2022.1053459 (PMC9650407; doi:10.3389/fpls.2022.1053459)
Supplement: Supplementary file 4 [file Table_2.xlsx]

## Sheet: A
Table S2A Phenotypic variation and broad-sense heritability of branch angle
Environments	Min(°)	Max(°)	Mean±SD(°)	CV%
BA-E1	32.0	53.9	39.5±3.4	8.6
BA-E2	25.7	56.3	39.3±4.8	12.2
BA-E3	25.0	62.5	43.1±6.3	14.7
BA-E4	24.3	57.1	41.6±6.4	15.3
BA-E5	27.4	51.1	36.5±4.8	13.2
BA-E6	24.8	67.9	42.8±7.1	16.5
Variance resource	df	SS	MS	F-value	H^2%
Environments	5	28400.7	5680.1	391.2**	88.18
Gene	325	96873.8	298.1	20.5**
Rep	12	3562.6	296.9	20.4**
G*E	1517	57653.8	38	2.62**

## Sheet: B
Table S2B Phenotypic variation and broad-sense heritability of the degree of branch dispersion
Environments	Min(cm)	Max(cm)	Mean±SD(cm)	CV%
BD-E3	5.81	17.7667	11.9±2.4	20.0
BD-E4	5.23	21.3667	12.4±2.6	21.3
BD-E5	4.2	17.125	10.5±2.0	19.0
Variance resource	df	SS	MS	F-value	H^2%
Environments	2	1586.3	793.1	382.4**	88.54
Gene	324	11471	35.4	17.1**
Rep	6	91.2	15.2	7.33**
G*E	630	2717.7	4.31	2.08**
