# Supplementary material for: Genetic dissection of branch architecture in oilseed rape (Brassica napus L.) germplasm
Source: Front Plant Sci. 2022 Oct 28;13:1053459. doi: 10.3389/fpls.2022.1053459 (PMC9650407; doi:10.3389/fpls.2022.1053459)
Supplement: Supplementary file 5 [file Table_3.xlsx]

## Sheet: Sheet1
Table S3 The summary of all significant SNPs of three GWAS models in multiple environments
SNP	Chromosome	Position	Trait	Environmente	Method	'-log10(P)'	r2 (%)
Bn-A01-p644410	A01	235192	BA	E5	mrMLM	5.3926	2.8193
seq-new-rs46139	A01	4043857	BA	E1	FarmCPU	4.87791	/
seq-new-rs47420	A01	17371197	BA	E6	mrMLM	5.9857	3.9369
seq-new-rs32561	A01	18471562	BA	E5	mrMLM	5.3067	3.0576
Bn-A01-p23282001	A01	19147547	BA	E1	mrMLM	6.4805	6.5162
Bn-A01-p22949106	A01	19439099	BA	BLUE	mrMLM	4.5427	1.6747
Bn-scaff_16691_1-p1459639	A01	21401153	BA	BLUE	mrMLM	6.4498	4.0759
chrA02_3108251	A02	3108251	BA	E6	mrMLM	5.5625	11.7878
Bn-A02-p9610453	A02	6418418	BA	E1	mrMLM	6.4177	5.9707
seq-new-rs29898	A02	9590101	BA	E1	mrMLM	5.4524	15.8592
seq-new-rs30679	A02	18287516	BA	BLUE	mrMLM	6.0578	0.9206
Bn-A03-p4409606	A03	3939596	BA	BLUE	mrMLM	4.9894	3.7284
Bn-A03-p4409606	A03	3939596	BA	E3	mrMLM	5.7446	4.9981
seq-new-rs40704	A03	4324749	BA	E4	mrMLM	7.7445	6.4603
chrA03_6002385	A03	6002385	BA	BLUE	mrMLM	7.2745	6.083
chrA03_6002385	A03	6002385	BA	BLUE	FarmCPU	6.00937	/
chrA03_6002385	A03	6002385	BA	E3	FarmCPU	4.85564	/
chrA03_6002385	A03	6002385	BA	E4	mrMLM	5.8786	4.6545
chrA03_6002385	A03	6002385	BA	E4	FarmCPU	5.11432	/
Bn-A03-p6744274	A03	6017737	BA	BLUE	FarmCPU	4.45369	/
Bn-A03-p7521958	A03	6814476	BA	E2	mrMLM	5.5323	6.3435
Bn-A03-p22125583	A03	20956969	BA	E2	mrMLM	5.427	4.5545
Bn-A03-p22132555	A03	20962759	BA	BLUE	mrMLM	5.2647	5.6651
Bn-A03-p22132555	A03	20962759	BA	BLUE	FarmCPU	6.31745	/
Bn-A03-p22132555	A03	20962759	BA	E2	FarmCPU	5.27298	/
Bn-A03-p22132555	A03	20962759	BA	E2	MLM	5.01335	1.8566
Bn-A03-p22132555	A03	20962759	BA	E3	mrMLM	5.7001	2.3458
Bn-A03-p22132555	A03	20962759	BA	E4	mrMLM	6.9194	5.1129
Bn-A03-p24753829	A03	23207534	BA	E3	mrMLM	5.1687	2.1083
seq-new-rs48313	A04	10712266	BA	E3	mrMLM	6.3417	3.4497
seq-new-rs36595	A05	1415987	BA	E4	FarmCPU	4.80319	/
seq-new-rs29353	A05	15781332	BA	E2	mrMLM	5.6059	4.3203
chrA05_16380145	A05	16380145	BA	E4	mrMLM	5.5068	2.5666
Bn-A05-p23529883	A05	22581670	BA	E4	FarmCPU	4.57961	/
Bn-A06-p2303914	A06	2318088	BA	E6	mrMLM	6.9508	4.5524
seq-new-rs48697	A06	4927687	BA	E2	mrMLM	7.4089	6.4667
seq-new-rs26137	A06	9233451	BA	E2	mrMLM	5.3474	7.0512
Bn-A07-p1210439	A07	874199	BA	E4	mrMLM	5.1277	3.8649
seq-new-rs26188	A07	1562318	BA	E4	mrMLM	5.5667	4.3282
seq-new-rs26188	A07	1562318	BA	E4	FarmCPU	7.29846	/
seq-new-rs34531	A07	6258007	BA	E5	mrMLM	5.2598	5.4986
Bn-A07-p5412930	A07	7273076	BA	E3	mrMLM	5.7257	2.4921
seq-new-rs38939	A07	21400464	BA	E3	mrMLM	5.1527	4.9394
Bn-A08-p372048	A08	313890	BA	E4	mrMLM	5.2933	3.4437
seq-new-rs22991	A08	11455982	BA	BLUE	mrMLM	4.636	10.3418
seq-new-rs44947	A08	12400363	BA	BLUE	mrMLM	5.676	3.8507
seq-new-rs44947	A08	12400363	BA	BLUE	FarmCPU	4.42875	/
Bn-A08-p15239295	A08	12798060	BA	E5	mrMLM	7.7643	5.6969
Bn-A09-p22166884	A09	19550689	BA	E3	mrMLM	5.6662	3.2892
seq-new-rs24449	A10	6200773	BA	BLUE	mrMLM	5.5864	2.1327
Bn-A10-p8036658	A10	9670377	BA	BLUE	mrMLM	5.361	2.0762
Bn-A10-p8044126	A10	9684590	BA	E5	mrMLM	5.9808	6.7114
Bn-A10-p9740870	A10	11140905	BA	E3	mrMLM	6.874	4.6905
Bn-A10-p9740870	A10	11140905	BA	E3	FarmCPU	4.84005	/
Bn-A10-p13734245	A10	13767403	BA	E3	mrMLM	5.3247	5.0425
chrA10_14922813	A10	14922813	BA	E6	mrMLM	7.0299	5.2326
chrA10_14922813	A10	14922813	BA	E6	FarmCPU	4.79363	/
chrA10_14922813	A10	14922813	BA	E6	MLM	4.38125	1.61429
Bn-scaff_15844_1-p184165	C01	33411681	BA	E1	FarmCPU	5.5742	/
Bn-scaff_20461_1-p119818	C02	9534760	BA	E3	mrMLM	5.6026	2.5876
seq-new-rs28279	C02	44895519	BA	BLUE	FarmCPU	4.53678	/
seq-new-rs29705	C03	530411	BA	E4	FarmCPU	4.82703	/
seq-new-rs26844	C03	1477607	BA	BLUE	mrMLM	5.9917	4.279
seq-new-rs26844	C03	1477607	BA	BLUE	MLM	4.31358	2.17857
seq-new-rs45247	C03	2575361	BA	E4	mrMLM	5.8203	10.9418
seq-new-rs48235	C03	7806637	BA	BLUE	mrMLM	4.7067	4.4202
seq-new-rs48235	C03	7806637	BA	E3	mrMLM	5.3149	4.078
Bn-A03-p8112016	C03	9899287	BA	E6	mrMLM	6.1605	11.9608
Bn-scaff_22466_1-p945993	C03	15053145	BA	E3	mrMLM	5.5466	1.6197
seq-new-rs45310	C03	22765544	BA	BLUE	mrMLM	4.5839	3.0941
seq-new-rs44240	C03	33864952	BA	E4	mrMLM	6.7103	5.2076
seq-new-rs38708	C03	34273719	BA	E3	mrMLM	6.1912	2.1866
Bn-scaff_17249_1-p564882	C03	36426039	BA	E3	mrMLM	5.7022	1.7183
seq-new-rs38226	C03	36429171	BA	BLUE	mrMLM	5.0681	1.5546
seq-new-rs38013	C03	45595881	BA	E3	mrMLM	5.1917	13.0999
seq-new-rs39889	C03	55873680	BA	E4	FarmCPU	4.85515	/
seq-new-rs48265	C03	55881692	BA	BLUE	mrMLM	4.7947	4.341
Bn-scaff_15794_1-p347965	C03	55942179	BA	BLUE	mrMLM	6.9175	2.7598
seq-new-rs44933	C03	60365236	BA	BLUE	mrMLM	5.6354	3.4479
Bn-scaff_16755_1-p150462	C03	60418744	BA	E3	mrMLM	5.1855	2.3831
seq-new-rs28946	C04	940191	BA	E4	mrMLM	7.5595	4.7538
chrC04_2065720	C04	2065720	BA	E6	mrMLM	5.1709	6.1396
Bn-scaff_16534_1-p1846740	C04	4500056	BA	E6	mrMLM	5.2897	2.0581
seq-new-rs41798	C04	4807046	BA	E3	mrMLM	4.4127	6.3695
seq-new-rs41798	C04	4807046	BA	E4	mrMLM	3.9101	2.4145
seq-new-rs30146	C04	9709308	BA	E4	mrMLM	5.5555	3.6761
seq-new-rs49130	C05	12891700	BA	E1	mrMLM	9.7842	6.4189
seq-new-rs49130	C05	12891700	BA	E4	mrMLM	6.1273	4.0713
seq-new-rs31529	C05	15477303	BA	E4	FarmCPU	5.13394	/
seq-new-rs40748	C05	31130612	BA	E3	FarmCPU	4.43796	/
chrC05_37064781	C05	37064781	BA	BLUE	mrMLM	5.6303	2.0238
Bn-scaff_18344_1-p386657	C06	4402486	BA	BLUE	mrMLM	7.2701	3.0049
seq-new-rs27101	C06	22198524	BA	E3	FarmCPU	4.33047	/
seq-new-rs43825	C06	22653417	BA	BLUE	mrMLM	5.5087	4.1367
seq-new-rs43825	C06	22653417	BA	E4	mrMLM	6.3669	3.5399
Bn-scaff_16116_1-p486387	C06	28381033	BA	BLUE	mrMLM	4.8429	3.9553
Bn-scaff_16130_1-p2246038	C07	29800690	BA	E3	mrMLM	5.8025	2.8591
Bn-scaff_21711_1-p39478	C07	31782789	BA	E1	MLM	4.31812	3.4426
Bn-scaff_16069_1-p995172	C07	37406043	BA	BLUE	mrMLM	6.0864	3.3395
Bn-scaff_16069_1-p995172	C07	37406043	BA	BLUE	FarmCPU	5.08005	/
Bn-scaff_16069_1-p995172	C07	37406043	BA	E2	mrMLM	7.0317	6.2877
Bn-scaff_16069_1-p995172	C07	37406043	BA	E6	mrMLM	6.254	4.0702
seq-new-rs32947	C07	37706172	BA	E4	mrMLM	5.2568	1.7208
seq-new-rs35143	C07	37728277	BA	E1	mrMLM	5.4847	3.93
seq-new-rs39511	C07	42099300	BA	E4	FarmCPU	5.07839	/
seq-new-rs46997	C08	12221159	BA	E5	mrMLM	5.3899	3.6764
seq-new-rs29389	C08	16831780	BA	E4	mrMLM	5.6276	1.9969
seq-new-rs30773	C08	19850100	BA	E4	FarmCPU	5.71847	/
seq-new-rs33549	C08	25271891	BA	BLUE	mrMLM	6.5334	1.9556
seq-new-rs43388	C08	30684886	BA	BLUE	mrMLM	5.2735	5.5441
seq-new-rs41251	C09	12441568	BA	BLUE	mrMLM	4.6373	3.0111
seq-new-rs41251	C09	12441568	BA	E4	mrMLM	5.2546	3.2152
seq-new-rs28725	C09	15575538	BA	BLUE	mrMLM	4.7522	2.7232
seq-new-rs48587	C09	41943741	BA	BLUE	FarmCPU	4.61925	/
seq-new-rs48587	C09	41943741	BA	E4	FarmCPU	5.25724	/
Bn-A01-p644410	A01	235192	BD	E5	mrMLM	6.8958	2.6634
seq-new-rs48367	A01	2593135	BD	E4	mrMLM	5.1769	3.9078
Bn-A01-p4750734	A01	4353390	BD	BLUE	mrMLM	7.0204	2.5903
seq-new-rs32739	A01	6018880	BD	E3	mrMLM	5.2695	3.137
Bn-A01-p17518468	A01	14955713	BD	E5	mrMLM	6.1221	3.8689
Bn-A01-p22685756	A01	18835321	BD	E4	mrMLM	5.0451	3.3467
Bn-A02-p8169424	A02	5160109	BD	E5	mrMLM	4.3805	0.5304
chrA02_7971148	A02	7971148	BD	E4	mrMLM	4.4274	3.3461
Bn-A02-p12996998	A02	9705856	BD	BLUE	mrMLM	10.0761	6.6065
Bn-A02-p12996998	A02	9705856	BD	E3	mrMLM	8.728	4.0407
Bn-A02-p12996998	A02	9705856	BD	E5	mrMLM	5.4821	4.1423
Bn-A02-p13123802	A02	9785309	BD	E4	FarmCPU	4.50503	/
Bn-Scaffold000262-p28070	A02	10803052	BD	BLUE	FarmCPU	4.86933	/
Bn-Scaffold000262-p28070	A02	10803052	BD	E3	FarmCPU	5.60778	/
Bn-Scaffold000262-p33927	A02	10817962	BD	BLUE	FarmCPU	4.92471	/
Bn-Scaffold000262-p33927	A02	10817962	BD	E3	FarmCPU	5.58873	/
Bn-A02-p14527781	A02	11235555	BD	BLUE	FarmCPU	5.427	/
Bn-A02-p14527781	A02	11235555	BD	E3	FarmCPU	6.12594	/
seq-new-rs30679	A02	18287516	BD	E3	FarmCPU	5.10665	/
Bn-A02-p21032956	A02	18936128	BD	BLUE	mrMLM	4.945	1.722
Bn-A02-p25201372	A02	23281113	BD	BLUE	mrMLM	4.9521	3.8488
Bn-A02-p25201372	A02	23281113	BD	E4	mrMLM	4.401	4.1829
Bn-A02-p25334271	A02	23411970	BD	E4	mrMLM	4.5019	3.9309
seq-new-rs34145	A03	3273797	BD	BLUE	mrMLM	6.7049	2.3339
seq-new-rs46553	A03	3902348	BD	BLUE	FarmCPU	4.52833	/
Bn-A03-p4408006	A03	3938027	BD	BLUE	mrMLM	4.8049	2.4479
Bn-A03-p4408006	A03	3938027	BD	BLUE	FarmCPU	4.55469	/
Bn-A03-p4408006	A03	3938027	BD	E3	mrMLM	4.7058	1.8229
Bn-A03-p4408006	A03	3938027	BD	E4	mrMLM	5.1641	4.0523
Bn-A03-p4408006	A03	3938027	BD	E5	mrMLM	6.2927	3.5128
Bn-A03-p6420355	A03	5740679	BD	BLUE	FarmCPU	5.08478	/
Bn-A03-p6420355	A03	5740679	BD	E3	FarmCPU	4.83503	/
Bn-A03-p6420355	A03	5740679	BD	E4	FarmCPU	5.10438	/
Bn-A03-p6672024	A03	5956088	BD	BLUE	FarmCPU	4.36666	/
chrA03_6002385	A03	6002385	BD	BLUE	mrMLM	7.158	4.6243
chrA03_6002385	A03	6002385	BD	BLUE	FarmCPU	5.88435	/
chrA03_6002385	A03	6002385	BD	E3	FarmCPU	4.51075	/
chrA03_6002385	A03	6002385	BD	E4	mrMLM	6.9627	5.7357
chrA03_6002385	A03	6002385	BD	E4	FarmCPU	6.08952	/
Bn-A03-p6744274	A03	6017737	BD	BLUE	FarmCPU	4.43455	/
Bn-A03-p6744274	A03	6017737	BD	E4	FarmCPU	5.015	/
Bn-A03-p7641673	A03	6942893	BD	E4	mrMLM	4.3553	4.2887
seq-new-rs48221	A03	9126741	BD	E5	mrMLM	7.4174	5.4015
Bn-A03-p20025367	A03	18896888	BD	E4	mrMLM	4.7441	1.7454
Bn-A03-p22132555	A03	20962759	BD	BLUE	MLM	4.61481	1.49446
Bn-A03-p22132555	A03	20962759	BD	E4	FarmCPU	5.24513	/
Bn-A03-p23984129	A03	22625843	BD	E4	FarmCPU	4.51726	/
Bn-A03-p28981296	A03	27391710	BD	E4	mrMLM	5.6173	3.7223
seq-new-rs29531	A04	70472	BD	E3	mrMLM	5.0111	2.4048
seq-new-rs25319	A04	12623810	BD	BLUE	FarmCPU	4.85915	/
seq-new-rs25319	A04	12623810	BD	E3	FarmCPU	5.63993	/
seq-new-rs25319	A04	12623810	BD	E3	MLM	4.3212	0.559629
seq-new-rs25319	A04	12623810	BD	E4	mrMLM	4.8181	2.9847
seq-new-rs37690	A04	13638112	BD	BLUE	FarmCPU	4.81728	/
seq-new-rs37690	A04	13638112	BD	E4	FarmCPU	5.18222	/
Bn-A04-p13516411	A04	14182011	BD	E3	mrMLM	4.6368	2.951
Bn-A04-p13516411	A04	14182011	BD	E3	FarmCPU	4.39866	/
seq-new-rs35036	A04	15317295	BD	E5	mrMLM	6.4654	3.2651
Bn-A04-p16104616	A04	16299897	BD	E4	mrMLM	6.1835	2.2883
Bn-A05-p4336667	A05	4210709	BD	E3	mrMLM	5.9823	2.8277
Bn-A05-p7032286	A05	6458282	BD	E5	mrMLM	4.3304	2.321
Bn-A05-p7224750	A05	6643784	BD	BLUE	mrMLM	5.0256	1.3091
Bn-A05-p22650582	A05	20677466	BD	BLUE	mrMLM	6.6503	1.9565
Bn-A05-p22650582	A05	20677466	BD	E4	mrMLM	6.9228	3.9241
seq-new-rs46891	A06	3485826	BD	E3	mrMLM	5.9404	4.0917
Bn-A06-p18397592	A06	19772887	BD	E5	mrMLM	5.6091	4.0114
seq-new-rs44480	A06	22713382	BD	BLUE	mrMLM	5.0618	1.3847
Bn-A07-p1210412	A07	874226	BD	E4	FarmCPU	4.62652	/
seq-new-rs32480	A07	1828175	BD	BLUE	mrMLM	4.4019	3.3322
Bn-A10-p11609327	A07	2562681	BD	E4	mrMLM	5.971	2.4239
Bn-A07-p7519375	A07	9259693	BD	E5	mrMLM	4.9895	3.9689
Bn-A07-p14635732	A07	16521911	BD	BLUE	FarmCPU	4.88478	/
Bn-A07-p14635732	A07	16521911	BD	E3	FarmCPU	5.58981	/
Bn-A08-p372048	A08	313890	BD	BLUE	mrMLM	5.4529	2.1886
Bn-A08-p17446253	A08	14903514	BD	E3	mrMLM	4.5343	3.3309
seq-new-rs28571	A09	2776182	BD	BLUE	FarmCPU	4.60508	/
seq-new-rs37718	A09	3137907	BD	BLUE	FarmCPU	4.36852	/
Bn-A09-p4459348	A09	4370354	BD	E4	FarmCPU	4.38058	/
Bn-A09-p9656145	A09	8726589	BD	E5	mrMLM	7.3295	5.3954
seq-new-rs32622	A09	9899826	BD	E5	mrMLM	4.9661	1.4686
seq-new-rs27461	A09	12795131	BD	E5	mrMLM	5.0635	1.1081
seq-new-rs36390	A09	30809309	BD	E5	mrMLM	4.7023	1.3486
Bn-A10-p3966740	A10	885133	BD	E5	FarmCPU	4.6315	/
seq-new-rs42930	A10	2302333	BD	BLUE	mrMLM	5.0027	1.7578
seq-new-rs42930	A10	2302333	BD	E3	mrMLM	6.5798	7.2177
seq-new-rs24710	A10	2882527	BD	BLUE	mrMLM	5.6341	2.068
seq-new-rs25381	A10	2917739	BD	E4	mrMLM	4.5283	2.2588
seq-new-rs37871	A10	3021591	BD	E3	mrMLM	5.5778	1.0002
seq-new-rs33785	A10	9274104	BD	E5	mrMLM	4.367	2.7711
Bn-A10-p9740870	A10	11140905	BD	BLUE	FarmCPU	4.95489	/
Bn-A10-p9740870	A10	11140905	BD	E3	FarmCPU	5.16756	/
Bn-A10-p9740870	A10	11140905	BD	E4	FarmCPU	4.42251	/
Bn-A10-p11131283	A10	12480311	BD	E3	mrMLM	5.0475	3.3455
Bn-scaff_15712_5-p241217	C02	8924357	BD	E3	FarmCPU	4.60309	/
Bn-scaff_15712_5-p266971	C02	8953301	BD	E3	FarmCPU	4.46634	/
Bn-scaff_15712_5-p269325	C02	8955674	BD	E3	FarmCPU	4.60309	/
Bn-scaff_20461_1-p121583	C02	9533001	BD	E3	FarmCPU	5.30982	/
Bn-scaff_20461_1-p119818	C02	9534760	BD	E3	mrMLM	4.5953	1.5878
Bn-scaff_20461_1-p119818	C02	9534760	BD	E3	FarmCPU	5.01501	/
seq-new-rs47021	C02	9545307	BD	E3	FarmCPU	4.9418	/
seq-new-rs42545	C02	16604805	BD	BLUE	mrMLM	5.3144	1.1395
seq-new-rs42545	C02	16604805	BD	E3	mrMLM	4.6483	1.1011
Bn-scaff_18507_1-p88270	C02	23984337	BD	E3	mrMLM	5.4068	3.3376
Bn-scaff_18507_1-p88270	C02	23984337	BD	E4	mrMLM	5.3097	2.6581
seq-new-rs42829	C02	43725737	BD	E4	mrMLM	5.4462	1.5502
seq-new-rs28279	C02	44895519	BD	BLUE	FarmCPU	4.77728	/
seq-new-rs28279	C02	44895519	BD	E4	mrMLM	4.4095	2.8914
seq-new-rs28279	C02	44895519	BD	E4	FarmCPU	6.22478	/
seq-new-rs47531	C03	524205	BD	E4	FarmCPU	4.59181	/
seq-new-rs33624	C03	1137783	BD	BLUE	mrMLM	6.4097	5.9751
seq-new-rs33624	C03	1137783	BD	BLUE	FarmCPU	5.03927	/
seq-new-rs33624	C03	1137783	BD	E4	FarmCPU	5.16486	/
seq-new-rs26844	C03	1477607	BD	BLUE	mrMLM	6.2357	7.4349
seq-new-rs37087	C03	3061868	BD	BLUE	mrMLM	5.8662	4.5451
seq-new-rs37087	C03	3061868	BD	E3	mrMLM	6.3124	4.9628
seq-new-rs37087	C03	3061868	BD	E4	mrMLM	7.7023	7.0984
seq-new-rs37087	C03	3061868	BD	E4	FarmCPU	4.45031	/
seq-new-rs48235	C03	7806637	BD	BLUE	mrMLM	5.2311	4.5596
seq-new-rs36175	C03	24422326	BD	E5	mrMLM	4.3106	4.0593
Bn-scaff_17249_1-p564882	C03	36426039	BD	BLUE	mrMLM	4.6343	2.5051
Bn-scaff_17249_1-p564882	C03	36426039	BD	E3	mrMLM	6.2806	3.5674
seq-new-rs31935	C03	51016175	BD	E3	FarmCPU	4.3836	/
seq-new-rs39485	C03	57500370	BD	E5	mrMLM	5.1595	4.1943
Bn-scaff_16534_1-p1430055	C04	4068973	BD	BLUE	mrMLM	5.5329	2.0794
Bn-scaff_16534_1-p1430055	C04	4068973	BD	E3	mrMLM	5.1313	1.8518
seq-new-rs36769	C05	8231440	BD	E5	mrMLM	5.2458	6.9705
seq-new-rs39544	C05	14796876	BD	E4	mrMLM	7.257	4.627
seq-new-rs23727	C05	15752160	BD	E3	mrMLM	4.892	2.7442
chrC05_37064781	C05	37064781	BD	E5	mrMLM	5.979	3.4098
seq-new-rs29022	C06	5604486	BD	E3	mrMLM	4.7801	2.3482
seq-new-rs24417	C06	8874579	BD	BLUE	mrMLM	4.4284	1.1204
seq-new-rs23284	C06	23400581	BD	E3	mrMLM	5.4961	19.3869
seq-new-rs23126	C07	5019959	BD	E5	mrMLM	8.0924	2.376
seq-new-rs37353	C07	35139002	BD	E4	FarmCPU	5.60224	/
Bn-scaff_16069_1-p3940746	C07	40342657	BD	E4	mrMLM	4.7225	1.3236
seq-new-rs27300	C07	42474650	BD	E5	mrMLM	4.4328	3.2301
seq-new-rs38922	C07	43913933	BD	E5	mrMLM	5.351	3.8593
seq-new-rs42412	C08	11438839	BD	E3	mrMLM	6.4772	1.8334
seq-new-rs42876	C08	18657834	BD	BLUE	FarmCPU	4.36577	/
seq-new-rs42876	C08	18657834	BD	E4	FarmCPU	4.58544	/
seq-new-rs29656	C09	5489178	BD	E3	mrMLM	7.041	3.229
seq-new-rs32621	C09	9807066	BD	BLUE	mrMLM	5.2541	2.3661
seq-new-rs41251	C09	12441568	BD	E3	mrMLM	4.3919	1.9309
Bn-scaff_18100_1-p224038	C09	13870028	BD	E3	mrMLM	5.9166	3.4108
seq-new-rs29096	C09	13892353	BD	E3	mrMLM	5.8551	3.7599
seq-new-rs45144	C09	40316234	BD	BLUE	FarmCPU	4.43515	/
seq-new-rs45144	C09	40316234	BD	E3	FarmCPU	4.55	/
Bn-scaff_19899_1-p719873	C09	40401292	BD	BLUE	mrMLM	6.2303	4.6961
Bn-scaff_19899_1-p719873	C09	40401292	BD	E5	mrMLM	4.3386	2.1959
Bn-scaff_19899_1-p701754	C09	40419398	BD	BLUE	mrMLM	5.5192	3.7153
Bn-scaff_19899_1-p657903	C09	40467931	BD	E5	mrMLM	5.4976	6.294
Bn-scaff_19899_1-p283181	C09	40792238	BD	E5	mrMLM	5.7492	2.8262
