# Supplementary material for: Genetic dissection of branch architecture in oilseed rape (Brassica napus L.) germplasm
Source: Front Plant Sci. 2022 Oct 28;13:1053459. doi: 10.3389/fpls.2022.1053459 (PMC9650407; doi:10.3389/fpls.2022.1053459)
Supplement: Supplementary file 6 [file Table_4.xlsx]

## Sheet: Sheet1
Table S4 The list of 115 association loci of branch architecture in oilseed rape
Associated loci	Physical interval (bp)	SNP	Chromosome	Position	Trait	Environmente	Method	'-log10(P)'	r2 (%)	Reference
qBAD.A01-1	0-735,192	Bn-A01-p644410	A01	235192	BD	E5	mrMLM	6.8958	2.6634	New
		Bn-A01-p644410	A01	235192	BA	E5	mrMLM	5.3926	2.8193
qBD.A01-1	2,093,135-3,093,135	seq-new-rs48367	A01	2593135	BD	E4	mrMLM	5.1769	3.9078	Shen et al, 2018; Wang et al, 2019
qBAD.A01-2	3,543,857-4,853,390	seq-new-rs46139	A01	4043857	BA	E1	FarmCPU	4.87791	/	Shen et al, 2018
		Bn-A01-p4750734	A01	4353390	BD	BLUE	mrMLM	7.0204	2.5903
qBD.A01-2	5,518,880-6,518,880	seq-new-rs32739	A01	6018880	BD	E3	mrMLM	5.2695	3.137	New
qBD.A01-3	14,455,713-15,455,713	Bn-A01-p17518468	A01	14955713	BD	E5	mrMLM	6.1221	3.8689	New
qBAD.A01-3	16,871,197-19,939,099	seq-new-rs47420	A01	17371197	BA	E6	mrMLM	5.9857	3.9369	New
		seq-new-rs32561	A01	18471562	BA	E5	mrMLM	5.3067	3.0576
		Bn-A01-p22685756	A01	18835321	BD	E4	mrMLM	5.0451	3.3467
		Bn-A01-p23282001	A01	19147547	BA	E1	mrMLM	6.4805	6.5162
		Bn-A01-p22949106	A01	19439099	BA	BLUE	mrMLM	4.5427	1.6747
qBA.A01-1	20,901,153-21,901,153	Bn-scaff_16691_1-p1459639	A01	21401153	BA	BLUE	mrMLM	6.4498	4.0759	New
qBA.A02-1	2,608,251-3,608,251	chrA02_3108251	A02	3108251	BA	E6	mrMLM	5.5625	11.7878	New
qBD.A02-1	4,660,109-5,660,109	Bn-A02-p8169424	A02	5160109	BD	E5	mrMLM	4.3805	0.5304	Shen et al, 2018
qBA.A02-2	5,918,418-6,918,418	Bn-A02-p9610453	A02	6418418	BA	E1	mrMLM	6.4177	5.9707	Liu et al, 2016
qBD.A02-2	7,471,148-8,471,148	chrA02_7971148	A02	7971148	BD	E4	mrMLM	4.4274	3.3461	New
qBAD.A02-1	9,090,101-11,735,555	seq-new-rs29898	A02	9590101	BA	E1	mrMLM	5.4524	15.8592	Liu et al,2016
		Bn-A02-p12996998	A02	9705856	BD	BLUE	mrMLM	6.6274	6.6065	Li et al, 2017
		Bn-A02-p12996998	A02	9705856	BD	E3	mrMLM	5.8211	4.0407
		Bn-A02-p12996998	A02	9705856	BD	E5	mrMLM	5.4821	4.1423
		Bn-A02-p13123802	A02	9785309	BD	E4	FarmCPU	4.50503	/
		Bn-Scaffold000262-p28070	A02	10803052	BD	BLUE	FarmCPU	4.86933	/
		Bn-Scaffold000262-p28070	A02	10803052	BD	E3	FarmCPU	5.60778	/
		Bn-Scaffold000262-p33927	A02	10817962	BD	BLUE	FarmCPU	4.92471	/
		Bn-Scaffold000262-p33927	A02	10817962	BD	E3	FarmCPU	5.58873	/
		Bn-A02-p14527781	A02	11235555	BD	BLUE	FarmCPU	5.427	/
		Bn-A02-p14527781	A02	11235555	BD	E3	FarmCPU	6.12594	/
qBAD.A02-2	17,787,516-19,436,128	seq-new-rs30679	A02	18287516	BA	BLUE	mrMLM	6.0578	0.9206	New
		seq-new-rs30679	A02	18287516	BD	E3	FarmCPU	5.10665	/
		Bn-A02-p21032956	A02	18936128	BD	BLUE	mrMLM	4.945	1.722
qBD.A02-3	22,781,113-23,911,970	Bn-A02-p25201372	A02	23281113	BD	BLUE	mrMLM	4.9521	3.8488	New
		Bn-A02-p25201372	A02	23281113	BD	E4	mrMLM	4.401	4.1829
		Bn-A02-p25334271	A02	23411970	BD	E4	mrMLM	4.5019	3.9309
qBAD.A03-1	2,773,797-4,724,749	seq-new-rs34145	A03	3273797	BD	BLUE	mrMLM	6.7049	2.3339	Liu et al, 2016
		seq-new-rs46553	A03	3902348	BD	BLUE	FarmCPU	4.52833	/	Shen et al, 2018
		Bn-A03-p4408006	A03	3938027	BD	BLUE	mrMLM	4.8049	2.4479	Wang et al, 2019
		Bn-A03-p4408006	A03	3938027	BD	BLUE	FarmCPU	4.55469	/
		Bn-A03-p4408006	A03	3938027	BD	E3	mrMLM	4.7058	1.8229
		Bn-A03-p4408006	A03	3938027	BD	E4	mrMLM	5.1641	4.0523
		Bn-A03-p4408006	A03	3938027	BD	E5	mrMLM	6.2927	3.5128
		Bn-A03-p4409606	A03	3939596	BA	BLUE	mrMLM	4.9894	3.7284
		Bn-A03-p4409606	A03	3939596	BA	E3	mrMLM	5.7446	4.9981
		seq-new-rs40704	A03	4324749	BA	E4	mrMLM	7.7445	6.4603
qBAD.A03-2	5,240,679-7,442,893	Bn-A03-p6420355	A03	5740679	BD	BLUE	FarmCPU	5.08478	/	Li et al, 2017
		Bn-A03-p6420355	A03	5740679	BD	E3	FarmCPU	4.83503	/	Shen et al, 2018
		Bn-A03-p6420355	A03	5740679	BD	E4	FarmCPU	5.10438	/
		Bn-A03-p6672024	A03	5956088	BD	BLUE	FarmCPU	4.36666	/
		chrA03_6002385	A03	6002385	BD	BLUE	mrMLM	7.158	4.6243
		chrA03_6002385	A03	6002385	BA	BLUE	mrMLM	7.2745	6.083
		chrA03_6002385	A03	6002385	BD	BLUE	FarmCPU	5.88435	/
		chrA03_6002385	A03	6002385	BA	BLUE	FarmCPU	6.00937	/
		chrA03_6002385	A03	6002385	BD	E3	FarmCPU	4.51075	/
		chrA03_6002385	A03	6002385	BA	E3	FarmCPU	4.85564	/
		chrA03_6002385	A03	6002385	BD	E4	mrMLM	6.9627	5.7357
		chrA03_6002385	A03	6002385	BA	E4	mrMLM	5.8786	4.6545
		chrA03_6002385	A03	6002385	BD	E4	FarmCPU	6.08952	/
		chrA03_6002385	A03	6002385	BA	E4	FarmCPU	5.11432	/
		Bn-A03-p6744274	A03	6017737	BD	BLUE	FarmCPU	4.43455	/
		Bn-A03-p6744274	A03	6017737	BA	BLUE	FarmCPU	4.45369	/
		Bn-A03-p6744274	A03	6017737	BD	E4	FarmCPU	5.015	/
		Bn-A03-p7521958	A03	6814476	BA	E2	mrMLM	5.5323	6.3435
		Bn-A03-p7641673	A03	6942893	BD	E4	mrMLM	4.3553	4.2887
qBD.A03-1	8,626,741-9,626,741	seq-new-rs48221	A03	9126741	BD	E5	mrMLM	7.4174	5.4015	New
qBD.A03-2	18,396,888-19,396,888	Bn-A03-p20025367	A03	18896888	BD	E4	mrMLM	4.7441	1.7454	New
qBAD.A03-3	20,456,969-21,462,759	Bn-A03-p22125583	A03	20956969	BA	E2	mrMLM	5.427	4.5545	New
		Bn-A03-p22132555	A03	20962759	BA	BLUE	mrMLM	5.2647	5.6651
		Bn-A03-p22132555	A03	20962759	BA	BLUE	FarmCPU	6.31745	/
		Bn-A03-p22132555	A03	20962759	BD	BLUE	MLM	4.61481	1.49446
		Bn-A03-p22132555	A03	20962759	BA	E2	FarmCPU	5.27298	/
		Bn-A03-p22132555	A03	20962759	BA	E2	MLM	5.01335	1.8566
		Bn-A03-p22132555	A03	20962759	BA	E3	mrMLM	5.7001	2.3458
		Bn-A03-p22132555	A03	20962759	BA	E4	mrMLM	6.9194	5.1129
		Bn-A03-p22132555	A03	20962759	BD	E4	FarmCPU	5.24513	/
qBAD.A03-4	22,125,843-23,707,534	Bn-A03-p23984129	A03	22625843	BD	E4	FarmCPU	4.51726	/	New
		Bn-A03-p24753829	A03	23207534	BA	E3	mrMLM	5.1687	2.1083
qBD.A03-3	26,891,710-27,891,710	Bn-A03-p28981296	A03	27391710	BD	E4	mrMLM	5.6173	3.7223	New
qBD.A04-1	0-570,472	seq-new-rs29531	A04	70472	BD	E3	mrMLM	5.0111	2.4048	New
qBA.A04-1	10,212,266-11,212,266	seq-new-rs48313	A04	10712266	BA	E3	mrMLM	6.3417	3.4497	New
qBD.A04-2	12,123,810-14,682,011	seq-new-rs25319	A04	12623810	BD	BLUE	FarmCPU	4.85915	/	Li et al, 2017
		seq-new-rs25319	A04	12623810	BD	E3	FarmCPU	5.63993	/
		seq-new-rs25319	A04	12623810	BD	E3	MLM	4.3212	1.64596
		seq-new-rs25319	A04	12623810	BD	E4	mrMLM	4.8181	2.9847
		seq-new-rs37690	A04	13638112	BD	BLUE	FarmCPU	4.81728	/
		seq-new-rs37690	A04	13638112	BD	E4	FarmCPU	5.18222	/
		Bn-A04-p13516411	A04	14182011	BD	E3	mrMLM	4.6368	2.951
		Bn-A04-p13516411	A04	14182011	BD	E3	FarmCPU	4.39866	/
qBD.A04-3	14,817,295-16,799,897	seq-new-rs35036	A04	15317295	BD	E5	mrMLM	6.4654	3.2651	New
		Bn-A04-p16104616	A04	16299897	BD	E4	mrMLM	6.1835	2.2883
qBA.A05-1	915,987-1,915,987	seq-new-rs36595	A05	1415987	BA	E4	FarmCPU	4.80319	/	Li et al, 2017
qBD.A05-1	3,710,709-4,710,709	Bn-A05-p4336667	A05	4210709	BD	E3	mrMLM	5.9823	2.8277	New
qBD.A05-2	5,958,282-7,143,784	Bn-A05-p7032286	A05	6458282	BD	E5	mrMLM	4.3304	2.321	New
		Bn-A05-p7224750	A05	6643784	BD	BLUE	mrMLM	5.0256	1.3091
qBA.A05-2	15,281,332-16,880,145	seq-new-rs29353	A05	15781332	BA	E2	mrMLM	5.6059	4.3203	Li et al, 2017
		chrA05_16380145	A05	16380145	BA	E4	mrMLM	5.5068	2.5666
qBD.A05-3	20,177,466-21,177,466	Bn-A05-p22650582	A05	20677466	BD	BLUE	mrMLM	6.6503	1.9565	New
		Bn-A05-p22650582	A05	20677466	BD	E4	mrMLM	6.9228	3.9241
qBA.A05-3	22,081,670-23,081,670	Bn-A05-p23529883	A05	22581670	BA	E4	FarmCPU	4.57961	/	Liu et al, 2016
qBA.A06-1	1,818,088-2,818,088	Bn-A06-p2303914	A06	2318088	BA	E6	mrMLM	6.9508	4.5524	Li et al, 2017
qBD.A06-1	2,985,826--3,985,826	seq-new-rs46891	A06	3485826	BD	E3	mrMLM	5.9404	4.0917	Li et al, 2017
qBA.A06-2	4,227,687-5,427,687	seq-new-rs48697	A06	4927687	BA	E2	mrMLM	7.4089	6.4667	Li et al, 2017
qBA.A06-3	8,733,451-9,733,451	seq-new-rs26137	A06	9233451	BA	E2	mrMLM	5.3474	7.0512	New
qBD.A06-2	19,272,887-20,272,887	Bn-A06-p18397592	A06	19772887	BD	E5	mrMLM	5.6091	4.0114	Li et al, 2017
qBD.A06-3	22,213,382-23,213,382	seq-new-rs44480	A06	22713382	BD	BLUE	mrMLM	5.0618	1.3847	Li et al, 2017
qBAD.A07-1	374,199-3,062,681	Bn-A07-p1210439	A07	874199	BA	E4	mrMLM	5.1277	3.8649	New
		Bn-A07-p1210412	A07	874226	BD	E4	FarmCPU	4.62652	/
		seq-new-rs26188	A07	1562318	BA	E4	mrMLM	5.5667	4.3282
		seq-new-rs26188	A07	1562318	BA	E4	FarmCPU	7.29846	/
		seq-new-rs32480	A07	1828175	BD	BLUE	mrMLM	4.4019	3.3322
		Bn-A10-p11609327	A07	2562681	BD	E4	mrMLM	5.971	2.4239
qBA.A07-1	5,758,007-7,773,076	seq-new-rs34531	A07	6258007	BA	E5	mrMLM	5.2598	5.4986	Shen et al, 2018
		Bn-A07-p5412930	A07	7273076	BA	E3	mrMLM	5.7257	2.4921
qBD.A07-1	8,759,693-9,759,693	Bn-A07-p7519375	A07	9259693	BD	E5	mrMLM	4.9895	3.9689	Shen et al, 2018
qBD.A07-2	16,021,911-17,021,911	Bn-A07-p14635732	A07	16521911	BD	BLUE	FarmCPU	4.88478	/	Li et al, 2017
		Bn-A07-p14635732	A07	16521911	BD	E3	FarmCPU	5.58981	/
qBA.A07-2	20,900,464-21,900,464	seq-new-rs38939	A07	21400464	BA	E3	mrMLM	5.1527	4.9394	New
qBAD.A08-1	0-813,890	Bn-A08-p372048	A08	313890	BD	BLUE	mrMLM	5.4529	2.1886	New
		Bn-A08-p372048	A08	313890	BA	E4	mrMLM	5.2933	3.4437
qBA.A08-1	10,955,982-13,298,060	seq-new-rs22991	A08	11455982	BA	BLUE	mrMLM	4.636	10.3418	New
		seq-new-rs44947	A08	12400363	BA	BLUE	mrMLM	5.676	3.8507
		seq-new-rs44947	A08	12400363	BA	BLUE	FarmCPU	4.42875	/
		Bn-A08-p15239295	A08	12798060	BA	E5	mrMLM	7.7643	5.6969
qBD.A08-1	14,403,514-15,403,514	Bn-A08-p17446253	A08	14903514	BD	E3	mrMLM	4.5343	3.3309	New
qBD.A09-1	2,276,182-3,637,907	seq-new-rs28571	A09	2776182	BD	BLUE	FarmCPU	4.60508	/	New
		seq-new-rs37718	A09	3137907	BD	BLUE	FarmCPU	4.36852	/
qBD.A09-2	3,870,354-4,870,354	Bn-A09-p4459348	A09	4370354	BD	E4	FarmCPU	4.38058	/	New
qBD.A09-3	8,226,589-9,226,589	Bn-A09-p9656145	A09	8726589	BD	E5	mrMLM	7.3295	5.3954	Li et al, 2017
qBD.A09-4	9,399,826-10,399,826	seq-new-rs32622	A09	9899826	BD	E5	mrMLM	4.9661	1.4686	Li et al, 2017
qBD.A09-5	12,295,131-13,295,131	seq-new-rs27461	A09	12795131	BD	E5	mrMLM	5.0635	1.1081	New
qBA.A09-1	19,050,689-20,050,689	Bn-A09-p22166884	A09	19550689	BA	E3	mrMLM	5.6662	3.2892	New
qBD.A09-6	30,309,309-31,309,309	seq-new-rs36390	A09	30809309	BD	E5	mrMLM	4.7023	1.3486	New
qBD.A10-1	385,133-1,385,133	Bn-A10-p3966740	A10	885133	BD	E5	FarmCPU	4.6315	/	New
qBD.A10-2	1,802,333-3,521,591	seq-new-rs42930	A10	2302333	BD	BLUE	mrMLM	5.0027	1.7578
		seq-new-rs42930	A10	2302333	BD	E3	mrMLM	6.5798	7.2177
		seq-new-rs24710	A10	2882527	BD	BLUE	mrMLM	5.6341	2.068	New
		seq-new-rs25381	A10	2917739	BD	E4	mrMLM	4.5283	2.2588
		seq-new-rs37871	A10	3021591	BD	E3	mrMLM	5.5778	1.0002
qBD.A10-3	5,700,773-6,700,773	seq-new-rs24449	A10	6200773	BA	BLUE	mrMLM	5.5864	2.1327	New
qBAD.A10-1	8,774,104-10,184,590	seq-new-rs33785	A10	9274104	BD	E5	mrMLM	4.367	2.7711	New
		Bn-A10-p8036658	A10	9670377	BA	BLUE	mrMLM	5.361	2.0762
		Bn-A10-p8044126	A10	9684590	BA	E5	mrMLM	5.9808	6.7114
qBAD.A10-2	10,640,905-11,640,905	Bn-A10-p9740870	A10	11140905	BD	BLUE	FarmCPU	4.95489	/	Li et al, 2017
		Bn-A10-p9740870	A10	11140905	BA	E3	mrMLM	6.874	4.6905
		Bn-A10-p9740870	A10	11140905	BD	E3	FarmCPU	5.16756	/
		Bn-A10-p9740870	A10	11140905	BA	E3	FarmCPU	4.84005	/
		Bn-A10-p9740870	A10	11140905	BD	E4	FarmCPU	4.42251	/
qBD.A10-4	11,980,311-12,980,311	Bn-A10-p11131283	A10	12480311	BD	E3	mrMLM	5.0475	3.3455	Li et al, 2017
qBA.A10-1	13,267,403-14,267,403	Bn-A10-p13734245	A10	13767403	BA	E3	mrMLM	5.3247	5.0425	Li et al, 2017
qBA.A10-2	14,422,813-15,422,813	chrA10_14922813	A10	14922813	BA	E6	MLM	4.38125	1.61429	New
		chrA10_14922813	A10	14922813	BA	E6	mrMLM	7.0299	5.2326
		chrA10_14922813	A10	14922813	BA	E6	FarmCPU	4.79363	/
qBA.C01-1	32,911,681-33,911,681	Bn-scaff_15844_1-p184165	C01	33411681	BA	E1	FarmCPU	5.5742	/	Li et al, 2017
qBAD.C02-1	8,424,357-10,045,307	Bn-scaff_15712_5-p241217	C02	8924357	BD	E3	FarmCPU	4.60309	/	New
		Bn-scaff_15712_5-p266971	C02	8953301	BD	E3	FarmCPU	4.46634	/
		Bn-scaff_15712_5-p269325	C02	8955674	BD	E3	FarmCPU	4.60309	/
		Bn-scaff_20461_1-p121583	C02	9533001	BD	E3	FarmCPU	5.30982	/
		Bn-scaff_20461_1-p119818	C02	9534760	BD	E3	mrMLM	4.5953	1.5878
		Bn-scaff_20461_1-p119818	C02	9534760	BA	E3	mrMLM	5.6026	2.5876
		Bn-scaff_20461_1-p119818	C02	9534760	BD	E3	FarmCPU	5.01501	/
		seq-new-rs47021	C02	9545307	BD	E3	FarmCPU	4.9418	/
qBD.C02-1	16,104,805-17,107,805	seq-new-rs42545	C02	16604805	BD	BLUE	mrMLM	5.3144	1.1395	New
		seq-new-rs42545	C02	16604805	BD	E3	mrMLM	4.6483	1.1011
qBD.C02-2	23,484,337-24,484,337	Bn-scaff_18507_1-p88270	C02	23984337	BD	E3	mrMLM	5.4068	3.3376	New
		Bn-scaff_18507_1-p88270	C02	23984337	BD	E4	mrMLM	5.3097	2.6581
qBD.C02-3	43,225,737-44,225,737	seq-new-rs42829	C02	43725737	BD	E4	mrMLM	5.4462	1.5502	Li et al, 2017
qBAD.C02-2	44,395,519-45,395,519	seq-new-rs28279	C02	44895519	BD	BLUE	FarmCPU	4.77728	/	Li et al, 2017
		seq-new-rs28279	C02	44895519	BA	BLUE	FarmCPU	4.53678	/
		seq-new-rs28279	C02	44895519	BD	E4	mrMLM	4.4095	2.8914
		seq-new-rs28279	C02	44895519	BD	E4	FarmCPU	6.22478	/
qBAD.C03-1	524,205-1,977,607	seq-new-rs47531	C03	524205	BD	E4	FarmCPU	4.59181	/	Li et al, 2017
		seq-new-rs29705	C03	530411	BA	E4	FarmCPU	4.82703	/	Sun et al, 2016
		seq-new-rs33624	C03	1137783	BD	BLUE	mrMLM	6.4097	5.9751
		seq-new-rs33624	C03	1137783	BD	BLUE	FarmCPU	5.03927	/
		seq-new-rs33624	C03	1137783	BD	E4	FarmCPU	5.16486	/
		seq-new-rs26844	C03	1477607	BA	BLUE	MLM	4.31358	2.17857
		seq-new-rs26844	C03	1477607	BD	BLUE	mrMLM	6.2357	7.4349
		seq-new-rs26844	C03	1477607	BA	BLUE	mrMLM	5.9917	4.279
qBAD.C03-2	2,075,361-3,561,868	seq-new-rs45247	C03	2575361	BA	E4	mrMLM	5.8203	10.9418	Liu et al, 2016
		seq-new-rs37087	C03	3061868	BD	BLUE	mrMLM	5.8662	4.5451	Sun et al, 2016
		seq-new-rs37087	C03	3061868	BD	E3	mrMLM	6.3124	4.9628
		seq-new-rs37087	C03	3061868	BD	E4	mrMLM	7.7023	7.0984
		seq-new-rs37087	C03	3061868	BD	E4	FarmCPU	4.45031	/
qBAD.C03-3	7,306,637-8,306,637	seq-new-rs48235	C03	7806637	BD	BLUE	mrMLM	5.2311	4.5596	Shen et al, 2018
		seq-new-rs48235	C03	7806637	BA	BLUE	mrMLM	4.7067	4.4202
		seq-new-rs48235	C03	7806637	BA	E3	mrMLM	5.3149	4.078
qBA.C03-1	9,399,287-10,339,928	Bn-A03-p8112016	C03	9899287	BA	E6	mrMLM	6.1605	11.9608	New
qBA.C03-2	14,553,145-15,553,145	Bn-scaff_22466_1-p945993	C03	15053145	BA	E3	mrMLM	5.5466	1.6197	New
qBA.C03-3	22,265,544-23,265,544	seq-new-rs45310	C03	22765544	BA	BLUE	mrMLM	4.5839	3.0941	Wang et al, 2019
qBD.C03-1	23,922,326-24,922,326	seq-new-rs36175	C03	24422326	BD	E5	mrMLM	4.3106	4.0593	Shen et al, 2018
qBA.C03-4	33,364,952-34,773,719	seq-new-rs44240	C03	33864952	BA	E4	mrMLM	6.7103	5.2076	Shen et al, 2018
		seq-new-rs38708	C03	34273719	BA	E3	mrMLM	6.1912	2.1866
qBAD.C03-4	35,926,039-36,929,171	Bn-scaff_17249_1-p564882	C03	36426039	BD	BLUE	mrMLM	4.6343	2.5051	New
		Bn-scaff_17249_1-p564882	C03	36426039	BD	E3	mrMLM	6.2806	3.5674
		Bn-scaff_17249_1-p564882	C03	36426039	BA	E3	mrMLM	5.7022	1.7183
		seq-new-rs38226	C03	36429171	BA	BLUE	mrMLM	5.0681	1.5546
qBA.C03-5	45,095,881-46,095,881	seq-new-rs38013	C03	45595881	BA	E3	mrMLM	5.1917	13.0999	New
qBD.C03-2	50,516,175-51,516,175	seq-new-rs31935	C03	51016175	BD	E3	FarmCPU	4.3836	/	New
qBA.C03-6	55,373,680-56,442,179	seq-new-rs39889	C03	55873680	BA	E4	FarmCPU	4.85515	/	Sun et al, 2016
		seq-new-rs48265	C03	55881692	BA	BLUE	mrMLM	4.7947	4.341
		Bn-scaff_15794_1-p347965	C03	55942179	BA	BLUE	mrMLM	6.9175	2.7598
qBD.C03-3	57,000,370-58,000,370	seq-new-rs39485	C03	57500370	BD	E5	mrMLM	5.1595	4.1943	New
qBA.C03-7	59,865,236-60,918,744	seq-new-rs44933	C03	60365236	BA	BLUE	mrMLM	5.6354	3.4479	New
		Bn-scaff_16755_1-p150462	C03	60418744	BA	E3	mrMLM	5.1855	2.3831
qBA.C04-1	440,191-1,440,191	seq-new-rs28946	C04	940191	BA	E4	mrMLM	7.5595	4.7538	Li et al, 2017; Zhao et al, 2021
qBA.C04-2	1,565,720-2,565,720	chrC04_2065720	C04	2065720	BA	E6	mrMLM	5.1709	6.1396	Wang et al, 2019; Zhao et al, 2021
qBAD.C04-1	3,568,973-5,307,046	Bn-scaff_16534_1-p1430055	C04	4068973	BD	BLUE	mrMLM	5.5329	2.0794	New
		Bn-scaff_16534_1-p1430055	C04	4068973	BD	E3	mrMLM	5.1313	1.8518
		Bn-scaff_16534_1-p1846740	C04	4500056	BA	E6	mrMLM	5.2897	2.0581
		seq-new-rs41798	C04	4807046	BA	E3	mrMLM	4.4127	6.3695
		seq-new-rs41798	C04	4807046	BA	E4	mrMLM	4.4127	2.4145
qBA.C04-3	9,209,308-10,209,308	seq-new-rs30146	C04	9709308	BA	E4	mrMLM	5.5555	3.6761	New
qBD.C05-1	7,731,440-8,731,440	seq-new-rs36769	C05	8231440	BD	E5	mrMLM	5.2458	6.9705	New
qBA.C05-1	12,391,700-13,391,700	seq-new-rs49130	C05	12891700	BA	E1	mrMLM	5.4085	6.4189	New
		seq-new-rs49130	C05	12891700	BA	E4	mrMLM	6.1273	4.0713
qBAD.C05-1	14,977,303-16,252,160	seq-new-rs39544	C05	14796876	BD	E4	mrMLM	7.257	4.627	New
		seq-new-rs31529	C05	15477303	BA	E4	FarmCPU	5.13394	/
		seq-new-rs23727	C05	15752160	BD	E3	mrMLM	4.892	2.7442
qBA.C05-2	30,630,612-31,630,612	seq-new-rs40748	C05	31130612	BA	E3	FarmCPU	4.43796	/	New
qBAD.C05-2	36,564,781-37,564,781	chrC05_37064781	C05	37064781	BA	BLUE	mrMLM	5.6303	2.0238	New
		chrC05_37064781	C05	37064781	BD	E5	mrMLM	5.979	3.4098
qBA.C06-1	3,902,486-4,902,486	Bn-scaff_18344_1-p386657	C06	4402486	BA	BLUE	mrMLM	7.2701	3.0049	New
qBD.C06-1	5,104,486-6,104,486	seq-new-rs29022	C06	5604486	BD	E3	mrMLM	4.7801	2.3482	New
qBD.C06-2	8,374,579-9,374,579	seq-new-rs24417	C06	8874579	BD	BLUE	mrMLM	4.4284	1.1204	New
qBAD.C06-1	21,698,524-23,900,581	seq-new-rs27101	C06	22198524	BA	E3	FarmCPU	4.33047	/	New
		seq-new-rs43825	C06	22653417	BA	BLUE	mrMLM	5.5087	4.1367
		seq-new-rs43825	C06	22653417	BA	E4	mrMLM	6.3669	3.5399
		seq-new-rs23284	C06	23400581	BD	E3	mrMLM	5.4961	19.3869
qBA.C06-2	27,881,033-28,881,033	Bn-scaff_16116_1-p486387	C06	28381033	BA	BLUE	mrMLM	4.8429	3.9553	Wang et al, 2019
qBD.C07-1	4,519,959-5,519,959	seq-new-rs23126	C07	5019959	BD	E5	mrMLM	7.0924	2.376	New
qBA.C07-1	29,300,690-30,300,690	Bn-scaff_16130_1-p2246038	C07	29800690	BA	E3	mrMLM	5.8025	2.8591	New
qBA.C07-2	31,282,789-32,282,789	Bn-scaff_21711_1-p39478	C07	31782789	BA	E1	MLM	4.31812	3.4426	Zhao et al, 2021
qBD.C07-2	34,639,002-35,639,002	seq-new-rs37353	C07	35139002	BD	E4	FarmCPU	5.60224	/	New
qBA.C07-3	36,906,043-38,228,277	Bn-scaff_16069_1-p995172	C07	37406043	BA	BLUE	mrMLM	6.0864	3.3395	New
		Bn-scaff_16069_1-p995172	C07	37406043	BA	BLUE	FarmCPU	5.08005	/
		Bn-scaff_16069_1-p995172	C07	37406043	BA	E2	mrMLM	7.0317	6.2877
		Bn-scaff_16069_1-p995172	C07	37406043	BA	E6	mrMLM	6.254	4.0702
		seq-new-rs32947	C07	37706172	BA	E4	mrMLM	5.2568	1.7208
		seq-new-rs35143	C07	37728277	BA	E1	mrMLM	5.4847	3.93
qBD.C07-3	39,842,657-40,842,657	Bn-scaff_16069_1-p3940746	C07	40342657	BD	E4	mrMLM	4.7225	1.3236	New
qBAD.C07-1	41,599,300-42,974,650	seq-new-rs39511	C07	42099300	BA	E4	FarmCPU	5.07839	/	New
		seq-new-rs27300	C07	42474650	BD	E5	mrMLM	4.4328	3.2301
qBD.C07-4	43,413,933-44,413,933	seq-new-rs38922	C07	43913933	BD	E5	mrMLM	5.351	3.8593	New
qBAD.C08-1	10,938,839-12,721,159	seq-new-rs42412	C08	11438839	BD	E3	mrMLM	6.4772	1.8334	New
		seq-new-rs46997	C08	12221159	BA	E5	mrMLM	5.3899	3.6764
qBA.C08-1	16,331,780-17,331,780	seq-new-rs29389	C08	16831780	BA	E4	mrMLM	5.6276	1.9969	New
qBD.C08-1	18,157,834-19,157,834	seq-new-rs42876	C08	18657834	BD	BLUE	FarmCPU	4.36577	/	New
		seq-new-rs42876	C08	18657834	BD	E4	FarmCPU	4.58544	/
qBA.C08-2	19,350,100-20,350,100	seq-new-rs30773	C08	19850100	BA	E4	FarmCPU	5.71847	/	New
qBA.C08-3	24,771,891-25,771,891	seq-new-rs33549	C08	25271891	BA	BLUE	mrMLM	6.5334	1.9556	New
qBA.C08-4	30,184,886-31,184,886	seq-new-rs43388	C08	30684886	BA	BLUE	mrMLM	5.2735	5.5441	New
qBD.C09-1	4,989,178-5,989,178	seq-new-rs29656	C09	5489178	BD	E3	mrMLM	7.041	3.229	New
qBD.C09-2	9,307,066-10,307,066	seq-new-rs32621	C09	9807066	BD	BLUE	mrMLM	5.2541	2.3661	New
qBAD.C09-1	11,941,568-12,941,568	seq-new-rs41251	C09	12441568	BA	BLUE	mrMLM	4.6373	3.0111	New
		seq-new-rs41251	C09	12441568	BD	E3	mrMLM	4.3919	1.9309
		seq-new-rs41251	C09	12441568	BA	E4	mrMLM	5.2546	3.2152
qBD.C09-3	13,370,028-14,392,353	Bn-scaff_18100_1-p224038	C09	13870028	BD	E3	mrMLM	5.9166	3.4108	Li et al, 2017
		seq-new-rs29096	C09	13892353	BD	E3	mrMLM	5.8551	3.7599
qBA.C09-1	15,075,538-16,075,538	seq-new-rs28725	C09	15575538	BA	BLUE	mrMLM	4.7522	2.7232	Li et al, 2017
qBD.C09-4	39,816,234-41,292,238	seq-new-rs45144	C09	40316234	BD	BLUE	FarmCPU	4.43515	/	Shen et al, 2018
		seq-new-rs45144	C09	40316234	BD	E3	FarmCPU	4.55	/
		Bn-scaff_19899_1-p719873	C09	40401292	BD	BLUE	mrMLM	6.2303	4.6961
		Bn-scaff_19899_1-p719873	C09	40401292	BD	E5	mrMLM	4.3386	2.1959
		Bn-scaff_19899_1-p701754	C09	40419398	BD	BLUE	mrMLM	5.5192	3.7153
		Bn-scaff_19899_1-p657903	C09	40467931	BD	E5	mrMLM	5.4976	6.294
		Bn-scaff_19899_1-p283181	C09	40792238	BD	E5	mrMLM	5.7492	2.8262
qBA.C09-2	41,443,741-42,443,741	seq-new-rs48587	C09	41943741	BA	BLUE	FarmCPU	4.61925	/	New
		seq-new-rs48587	C09	41943741	BA	E4	FarmCPU	5.25724	/
