# Supplementary material for: Genetic dissection of branch architecture in oilseed rape (Brassica napus L.) germplasm
Source: Front Plant Sci. 2022 Oct 28;13:1053459. doi: 10.3389/fpls.2022.1053459 (PMC9650407; doi:10.3389/fpls.2022.1053459)
Supplement: Supplementary file 7 [file Table_5.xlsx]

## Sheet: Table S2 reads比对结果统计表
Table S5 The summary statistics of RNA-seq data in extreme accessions
Types	Sample	Total reads	Total mapped	Multiple mapped	Uniquely mapped	Clean bases	Error rate(%)	Q20(%)	Q30(%)	GC content(%)
SD1	8S103D1	57054700	53306846(93.43%)	3387753(5.94%)	49919093(87.49%)	8442399429	0.024	98.37	95.18	47.91
	8S103D2	54343788	50609147(93.13%)	3087576(5.68%)	47521571(87.45%)	8067643179	0.026	97.57	93.19	47.91
	8S103D3	51681682	48100584(93.07%)	2935123(5.68%)	45165461(87.39%)	7656984246	0.026	97.6	93.28	48
SU1	8S103U1	56729380	52443037(92.44%)	3403085(6.0%)	49039952(86.45%)	8415085270	0.026	97.57	93.2	48.07
	8S103U2	57004936	53075909(93.11%)	3285678(5.76%)	49790231(87.34%)	8452002046	0.0261	97.56	93.15	48.01
	8S103U3	53213134	49457750(92.94%)	3147327(5.91%)	46310423(87.03%)	7930309499	0.0239	98.41	95.29	47.93
SD2	8S056D1	51741452	47409294(91.63%)	2799512(5.41%)	44609782(86.22%)	7709171122	0.0262	97.52	93.07	47.85
	8S056D2	48232958	44232783(91.71%)	2584941(5.36%)	41647842(86.35%)	7178745371	0.0265	97.39	92.77	47.94
	8S056D3	50906900	46503290(91.35%)	2684134(5.27%)	43819156(86.08%)	7572362883	0.0263	97.46	92.93	48.03
SU2	8S056U1	51913432	47721720(91.93%)	2824881(5.44%)	44896839(86.48%)	7719537378	0.0262	97.52	93.05	48.06
	8S056U2	49133282	44964173(91.51%)	2654620(5.4%)	42309553(86.11%)	7331171378	0.0261	97.56	93.16	47.9
	8S056U3	49270818	45083473(91.5%)	2603720(5.28%)	42479753(86.22%)	7333524926	0.0261	97.57	93.18	47.9
LD1	8S111D1	55071588	51006495(92.62%)	3159397(5.74%)	47847098(86.88%)	8193430509	0.0261	97.56	93.16	47.98
	8S111D2	47677894	43924799(92.13%)	2698148(5.66%)	41226651(86.47%)	7106416314	0.0264	97.45	92.9	48.02
	8S111D3	49021494	44951437(91.7%)	2798220(5.71%)	42153217(85.99%)	7297734205	0.0261	97.56	93.14	48.04
LU1	8S111U1	48887146	45102567(92.26%)	2764704(5.66%)	42337863(86.6%)	7292605661	0.0264	97.42	92.84	48.02
	8S111U2	52123912	47950559(91.99%)	3070737(5.89%)	44879822(86.1%)	7764485825	0.0262	97.51	93.06	48.04
	8S111U3	51772946	47623657(91.99%)	3013899(5.82%)	44609758(86.16%)	7709873991	0.0261	97.53	93.1	48.1
LD2	8S092D1	46706072	42416116(90.81%)	2702412(5.79%)	39713704(85.03%)	6967412112	0.0262	97.52	93.08	48.05
	8S092D2	58713012	53376236(90.91%)	3561161(6.07%)	49815075(84.85%)	8704224815	0.0261	97.56	93.14	48.21
	8S092D3	56098340	51166492(91.21%)	3349480(5.97%)	47817012(85.24%)	8308809202	0.0264	97.41	92.82	48.1
LU2	8S092U1	50981324	46779723(91.76%)	2998945(5.88%)	43780778(85.88%)	7600987207	0.0261	97.55	93.13	48.04
	8S092U2	46088710	41931228(90.98%)	2555078(5.54%)	39376150(85.44%)	6888237528	0.0285	96.68	91	48.03
	8S092U3	46121838	42406170(91.94%)	2616761(5.67%)	39789409(86.27%)	6882917200	0.0264	97.43	92.88	48.08
