# Supplementary material for: Genetic dissection of branch architecture in oilseed rape (Brassica napus L.) germplasm
Source: Front Plant Sci. 2022 Oct 28;13:1053459. doi: 10.3389/fpls.2022.1053459 (PMC9650407; doi:10.3389/fpls.2022.1053459)
Supplement: Supplementary file 8 [file Table_6.xlsx]

## Sheet: Sheet1
Table S6 The information of RNA-seq combinations
Type		Group	Total DEGs	Up	Down	Common DEGs
Lines	SU vs. LU	SU1 vs. LU1	8573	4357	4216	1066
		SU1 vs. LU2	13089	5742	7347
		SU2 vs. LU1	8158	4295	3863
		SU2 vs. LU2	10566	4465	6101
	SD vs. LD	SD1 vs. LD1	8843	4439	4404
		SD1 vs. LD2	13371	5701	7670
		SD2 vs. LD1	8914	4445	4469
		SD2 vs. LD2	11450	4569	6881
Tissues	SU vs. SD	SU1 vs. SD1	25	24	1	1
		SU2 vs. SD2	10	8	2
	LU vs. LD	LU1 vs. LD1	46	43	3
		LU2 vs. LD2	724	278	446
