# Supplementary material for: Genetic dissection of branch architecture in oilseed rape (Brassica napus L.) germplasm
Source: Front Plant Sci. 2022 Oct 28;13:1053459. doi: 10.3389/fpls.2022.1053459 (PMC9650407; doi:10.3389/fpls.2022.1053459)
Supplement: Supplementary file 9 [file Table_7.xlsx]

## Sheet: A
Table S7A Go analysis of common DEGs between SU vs. LU and SD vs. LD
GO ID	Description	Term Type	SL1687 num	SL1687 percent	Genes
GO:0044464	cell part	cellular_component	445	445/1066	BnaA01G0375400ZS;BnaA06G0406900ZS;BnaA10G0170600ZS;BnaC02G0502100ZS;BnaC06G0410300ZS;BnaC06G0282700ZS;BnaC03G0813100ZS;BnaA02G0252800ZS;BnaC04G0427100ZS;BnaC04G0087200ZS;BnaC06G0435700ZS;BnaC04G0285800ZS;BnaC08G0482600ZS;BnaA05G0079200ZS;BnaC04G0056600ZS;BnaC07G0102600ZS;Bnascaffold0749G0000100ZS;BnaA09G0592800ZS;BnaC06G0358400ZS;BnaC09G0488800ZS;BnaA01G0369400ZS;BnaC06G0335400ZS;BnaA09G0174000ZS…
GO:0005488	binding	molecular_function	392	392/1066	BnaA07G0292300ZS;BnaA06G0406900ZS;BnaA10G0170600ZS;BnaA01G0144100ZS;BnaA02G0252800ZS;BnaC09G0001500ZS;BnaC02G0534000ZS;BnaC04G0427100ZS;BnaA07G0259800ZS;BnaC04G0285800ZS;BnaC02G0186700ZS;BnaC06G0388100ZS;BnaA09G0592800ZS;BnaA01G0369400ZS;BnaC06G0335400ZS;BnaA03G0272900ZS;BnaC06G0276500ZS;BnaC09G0213900ZS;BnaA07G0087400ZS;BnaA09G0237100ZS;BnaA01G0406700ZS;BnaC02G0265200ZS;BnaC07G0074700ZS;BnaC06G0…
GO:0003824	catalytic activity	molecular_function	361	361/1066	BnaA01G0375400ZS;BnaC02G0502100ZS;BnaC06G0410300ZS;BnaA01G0144100ZS;BnaC06G0282700ZS;BnaC04G0427100ZS;BnaA05G0079200ZS;BnaC06G0388100ZS;BnaC06G0379700ZS;Bnascaffold0749G0000100ZS;BnaA09G0636700ZS;BnaA07G0384300ZS;BnaA04G0062400ZS;BnaC05G0071400ZS;BnaA02G0290400ZS;BnaC06G0335400ZS;BnaC02G0158200ZS;BnaA03G0272900ZS;BnaC05G0093700ZS;BnaA02G0211000ZS;BnaA07G0228700ZS;BnaC09G0213900ZS;BnaA10G0024400ZS…
GO:0009987	cellular process	biological_process	340	340/1066	BnaA02G0212900ZS;BnaA02G0064600ZS;BnaC07G0287300ZS;BnaC01G0453900ZS;BnaC07G0087800ZS;BnaA06G0406900ZS;BnaC03G0356500ZS;BnaC06G0310700ZS;BnaA03G0032900ZS;BnaC06G0345100ZS;BnaC09G0489500ZS;BnaA02G0087600ZS;BnaC06G0377700ZS;BnaC06G0318900ZS;BnaA01G0144100ZS;BnaC07G0237700ZS;BnaC02G0201600ZS;BnaC03G0813100ZS;BnaA07G0238300ZS;BnaC06G0402800ZS;BnaA05G0124700ZS;BnaA01G0331500ZS;BnaC06G0402000ZS;BnaC07G0…
GO:0044425	membrane part	cellular_component	337	337/1066	BnaA02G0212900ZS;BnaA02G0173500ZS;BnaC02G0502100ZS;BnaC01G0474500ZS;BnaC02G0158200ZS;BnaA07G0295400ZS;BnaC04G0433000ZS;BnaA07G0238300ZS;BnaC06G0385200ZS;BnaC06G0377700ZS;BnaC06G0410300ZS;BnaC05G0035000ZS;BnaC03G0512000ZS;BnaC07G0237700ZS;BnaC06G0282700ZS;BnaC03G0813100ZS;BnaC06G0295100ZS;BnaA02G0285900ZS;BnaA06G0094800ZS;BnaA06G0406300ZS;BnaA07G0305700ZS;BnaA03G0469100ZS;BnaA05G0053700ZS;BnaC06G0…
GO:0043226	organelle	cellular_component	292	292/1066	BnaA02G0212900ZS;BnaC06G0385200ZS;BnaC01G0453900ZS;BnaA03G0469100ZS;BnaC03G0356500ZS;BnaA03G0032900ZS;BnaC04G0433000ZS;BnaC09G0489500ZS;BnaC06G0377700ZS;BnaC06G0318900ZS;BnaC05G0035000ZS;BnaA05G0001400ZS;BnaC06G0282700ZS;BnaC09G0487100ZS;BnaC04G0579600ZS;BnaC09G0168600ZS;BnaA07G0228700ZS;BnaC04G0427100ZS;BnaC06G0395400ZS;BnaC06G0376800ZS;BnaC05G0105200ZS;BnaC06G0435700ZS;BnaC04G0285800ZS;BnaC07G0…
GO:0008152	metabolic process	biological_process	275	275/1066	BnaC07G0287300ZS;BnaC01G0453900ZS;BnaC07G0087800ZS;BnaA06G0406900ZS;BnaC03G0356500ZS;BnaA03G0032900ZS;BnaA03G0536800ZS;BnaC06G0377700ZS;BnaA01G0144100ZS;BnaC07G0237700ZS;BnaC03G0813100ZS;BnaC09G0487100ZS;BnaC06G0402800ZS;BnaA07G0149200ZS;BnaC06G0402000ZS;BnaC07G0431500ZS;BnaA02G0150900ZS;BnaC06G0236400ZS;BnaC09G0203100ZS;BnaA07G0329300ZS;BnaC05G0571200ZS;BnaC04G0285800ZS;BnaC07G0068200ZS;BnaC08G0…
GO:0044422	organelle part	cellular_component	166	166/1066	BnaA02G0212900ZS;BnaC02G0502100ZS;BnaC07G0087800ZS;BnaC09G0489500ZS;BnaC05G0035000ZS;BnaC07G0237700ZS;BnaA03G0092700ZS;BnaC06G0402800ZS;BnaC04G0579600ZS;BnaA07G0387700ZS;BnaA03G0469100ZS;BnaC06G0376800ZS;BnaC09G0466200ZS;BnaC06G0435700ZS;BnaC04G0285800ZS;BnaA08G0299300ZS;BnaA05G0079200ZS;BnaC07G0102600ZS;Bnascaffold0749G0000100ZS;BnaA07G0298300ZS;BnaC06G0214300ZS;BnaC02G0276200ZS;BnaC08G0246700ZS…
GO:0016020	membrane	cellular_component	149	149/1066	BnaA02G0212900ZS;BnaA02G0173500ZS;BnaC06G0385200ZS;BnaA05G0365100ZS;BnaA10G0170600ZS;BnaC09G0489500ZS;BnaC06G0410300ZS;BnaC05G0035000ZS;BnaC07G0237700ZS;BnaC02G0201600ZS;BnaC06G0389700ZS;BnaA05G0053700ZS;BnaC06G0376800ZS;BnaC06G0435700ZS;BnaA06G0378900ZS;BnaC02G0138300ZS;Bnascaffold0749G0000100ZS;BnaC06G0214300ZS;BnaC08G0246700ZS;BnaC09G0488800ZS;BnaC01G0179000ZS;BnaC02G0372200ZS;BnaA09G0174000ZS…
GO:0065007	biological regulation	biological_process	137	137/1066	BnaA02G0212900ZS;BnaC01G0453900ZS;BnaC07G0068200ZS;BnaA09G0523300ZS;BnaA09G0682900ZS;BnaC06G0318900ZS;BnaA05G0001400ZS;BnaC02G0201600ZS;BnaC06G0389700ZS;BnaC06G0402800ZS;BnaC04G0427100ZS;BnaC06G0376800ZS;BnaC08G0347400ZS;BnaC07G0368900ZS;BnaC07G0102600ZS;BnaA09G0592800ZS;BnaA03G0160600ZS;BnaC06G0358400ZS;BnaA01G0369400ZS;BnaA07G0329300ZS;BnaA02G0214800ZS;BnaA02G0232200ZS;BnaA09G0174000ZS;BnaC03G0…
GO:0050896	response to stimulus	biological_process	116	116/1066	BnaA02G0212900ZS;BnaC02G0372000ZS;BnaC01G0453900ZS;BnaC02G0158200ZS;BnaA03G0536800ZS;BnaC06G0377700ZS;BnaC06G0318900ZS;BnaC05G0035000ZS;BnaC07G0237700ZS;BnaC02G0201600ZS;BnaC04G0579600ZS;BnaC04G0427100ZS;BnaC06G0376800ZS;BnaC04G0285800ZS;BnaC08G0347400ZS;BnaC07G0102600ZS;Bnascaffold0749G0000100ZS;BnaA09G0592800ZS;BnaC01G0377100ZS;BnaA03G0135300ZS;BnaA07G0329300ZS;BnaC06G0335400ZS;BnaA09G0174000ZS…
GO:0032991	protein-containing complex	cellular_component	92	92/1066	BnaC02G0502100ZS;BnaC02G0158200ZS;BnaC06G0395400ZS;BnaC03G0813100ZS;BnaC06G0402800ZS;BnaC07G0431500ZS;BnaC06G0435700ZS;BnaC04G0285800ZS;BnaC08G0482600ZS;BnaC08G0347400ZS;BnaC07G0102600ZS;BnaC04G0126700ZS;BnaA09G0174000ZS;BnaC07G0087800ZS;BnaC02G0380500ZS;BnaA03G0272900ZS;BnaA08G0299300ZS;BnaC06G0292000ZS;BnaA08G0255000ZS;BnaA07G0037600ZS;BnaA01G0406700ZS;BnaC04G0004300ZS;BnaA05G0124700ZS;BnaA02G0…
GO:0071840	cellular component organization or biogenesis	biological_process	84	84/1066	BnaA02G0212900ZS;BnaA02G0064600ZS;BnaA06G0406400ZS;BnaC06G0329900ZS;BnaC01G0459300ZS;BnaA02G0145800ZS;BnaC09G0489500ZS;BnaA04G0155000ZS;BnaA02G0199200ZS;BnaA07G0329300ZS;BnaA08G0299000ZS;BnaC06G0383900ZS;BnaC07G0237700ZS;BnaA03G0272700ZS;BnaA10G0164600ZS;BnaC06G0389700ZS;BnaA03G0135200ZS;BnaA06G0397700ZS;BnaC04G0071500ZS;BnaA09G0694800ZS;BnaC06G0314800ZS;BnaA08G0010000ZS;BnaC06G0376800ZS;BnaA03G0…
GO:0051179	localization	biological_process	69	69/1066	BnaA02G0220400ZS;BnaA02G0064600ZS;BnaC06G0385200ZS;BnaC06G0293300ZS;BnaA07G0283700ZS;BnaC09G0489500ZS;BnaC06G0378300ZS;BnaA06G0406200ZS;BnaA03G0181700ZS;BnaC09G0486400ZS;BnaA03G0092700ZS;BnaA02G0173500ZS;BnaA02G0276600ZS;BnaA03G0344100ZS;BnaC01G0460500ZS;BnaA06G0404900ZS;BnaA09G0220300ZS;BnaC01G0391300ZS;BnaC06G0376800ZS;BnaC06G0435700ZS;BnaC05G0529400ZS;BnaC05G0078500ZS;BnaC06G0401400ZS;BnaA06G0…
GO:0032502	developmental process	biological_process	65	65/1066	BnaA02G0212900ZS;BnaA02G0064600ZS;BnaC09G0486200ZS;BnaA07G0250200ZS;BnaA05G0030900ZS;BnaC06G0378300ZS;BnaC06G0377700ZS;BnaC06G0324600ZS;BnaC02G0372000ZS;BnaC06G0323700ZS;BnaC07G0237700ZS;BnaA03G0068200ZS;BnaC06G0389700ZS;BnaA03G0315600ZS;BnaC01G0477200ZS;BnaC01G0467700ZS;BnaA02G0199200ZS;BnaA09G0018800ZS;BnaC02G0515000ZS;BnaA03G0138900ZS;BnaC06G0399000ZS;BnaC07G0063300ZS;BnaC04G0285800ZS;BnaC03G0…
GO:0005215	transporter activity	molecular_function	58	58/1066	BnaA02G0173500ZS;BnaC06G0385200ZS;BnaA01G0305600ZS;BnaA07G0289100ZS;BnaC02G0047000ZS;BnaC09G0489600ZS;BnaA06G0140300ZS;BnaA01G0379500ZS;BnaC06G0378300ZS;BnaA06G0406200ZS;BnaA03G0181700ZS;BnaC06G0292700ZS;BnaC09G0621500ZS;BnaA06G0404900ZS;BnaA03G0469100ZS;BnaC01G0391300ZS;BnaC06G0376800ZS;BnaC03G0212700ZS;BnaC05G0078500ZS;BnaC03G0005000ZS;BnaA05G0072900ZS;BnaC01G0381700ZS;BnaA04G0240600ZS;BnaA07G0…
GO:0032501	multicellular organismal process	biological_process	35	35/1066	BnaA02G0064600ZS;BnaC09G0486200ZS;BnaC02G0039400ZS;BnaA05G0030900ZS;BnaC06G0378300ZS;BnaC06G0324600ZS;BnaC06G0323700ZS;BnaC06G0395400ZS;BnaA03G0315600ZS;BnaC01G0467700ZS;BnaC06G0314800ZS;BnaA09G0018800ZS;BnaC06G0399000ZS;BnaC07G0063300ZS;BnaC06G0362300ZS;BnaC04G0285800ZS;BnaC03G0181200ZS;BnaA07G0298300ZS;BnaC07G0069900ZS;BnaA07G0329300ZS;BnaC06G0406900ZS;BnaA07G0079100ZS;BnaC07G0300800ZS;BnaA02G0…
GO:0140110	transcription regulator activity	molecular_function	30	30/1066	BnaA05G0030900ZS;BnaC06G0377700ZS;BnaC06G0324600ZS;BnaA06G0226400ZS;BnaA05G0001400ZS;BnaC01G0472100ZS;BnaA09G0523300ZS;BnaA01G0377200ZS;BnaA09G0592800ZS;BnaA06G0339500ZS;BnaA07G0329300ZS;BnaA06G0400100ZS;BnaA07G0302300ZS;BnaC01G0354300ZS;BnaA02G0208300ZS;BnaC02G0164900ZS;BnaC06G0363900ZS;BnaA03G0250900ZS;BnaC07G0101100ZS;BnaC01G0477200ZS;BnaC02G0547600ZS;BnaC06G0318900ZS;BnaC07G0232400ZS;BnaC07G0…
GO:0022414	reproductive process	biological_process	28	28/1066	BnaA02G0064600ZS;BnaA06G0406400ZS;BnaC06G0324600ZS;BnaC06G0395400ZS;BnaA09G0694800ZS;BnaC01G0467700ZS;BnaC06G0399000ZS;BnaC05G0068900ZS;BnaC01G0460800ZS;BnaC03G0181200ZS;BnaC05G0536800ZS;BnaC09G0567200ZS;BnaA03G0315600ZS;BnaC08G0048200ZS;BnaC04G0322900ZS;BnaA02G0232200ZS;BnaC02G0039400ZS;BnaA06G0406900ZS;BnaC06G0273100ZS;BnaC07G0101100ZS;BnaC09G0621500ZS;BnaC02G0138300ZS;BnaC06G0341300ZS;BnaC06G0…
GO:0030054	cell junction	cellular_component	23	23/1066	BnaA02G0212900ZS;BnaC02G0000900ZS;BnaC07G0396900ZS;BnaC04G0433000ZS;BnaC06G0402800ZS;BnaC09G0484800ZS;BnaC06G0435700ZS;BnaA07G0250200ZS;BnaC02G0280100ZS;BnaC01G0377100ZS;BnaA03G0135300ZS;BnaA01G0248200ZS;BnaC06G0319300ZS;BnaA02G0386900ZS;BnaA03G0536800ZS;BnaC06G0364100ZS;BnaC02G0138300ZS;BnaC06G0399000ZS;BnaA04G0250400ZS;BnaC03G0223000ZS;BnaC03G0077500ZS;BnaA07G0037600ZS;BnaC02G0355400ZS
GO:0005198	structural molecule activity	molecular_function	23	23/1066	BnaA02G0210800ZS;BnaC08G0362300ZS;BnaA01G0362300ZS;BnaA03G0344100ZS;BnaC04G0598500ZS;BnaC08G0482600ZS;BnaA09G0693000ZS;BnaC05G0146500ZS;BnaA03G0087900ZS;BnaC06G0336600ZS;BnaC03G0801500ZS;BnaC06G0310700ZS;BnaC06G0274300ZS;BnaA07G0387400ZS;BnaC09G0001600ZS;BnaA08G0255000ZS;BnaC03G0077500ZS;BnaA03G0087300ZS;BnaC02G0282100ZS;BnaC09G0486300ZS;BnaA07G0037600ZS;BnaC08G0248800ZS;BnaA05G0124700ZS
GO:0051704	multi-organism process	biological_process	20	20/1066	BnaA04G0250400ZS;BnaA09G0018800ZS;BnaC02G0515000ZS;BnaA03G0138900ZS;BnaC09G0486200ZS;BnaC02G0286800ZS;BnaA07G0329300ZS;BnaC06G0379400ZS;BnaA02G0291900ZS;BnaC01G0461000ZS;BnaA09G0174000ZS;BnaC09G0489600ZS;BnaA02G0386900ZS;BnaA02G0214800ZS;BnaC02G0547600ZS;BnaC06G0380000ZS;Bnascaffold0027G0067400ZS;BnaC03G0223000ZS;BnaC04G0427100ZS;BnaC07G0074700ZS
GO:0005576	extracellular region	cellular_component	18	18/1066	BnaA07G0083000ZS;BnaC09G0202200ZS;BnaC05G0071400ZS;BnaC04G0117600ZS;BnaA02G0284700ZS;BnaA04G0236500ZS;BnaC04G0020700ZS;BnaC06G0288600ZS;BnaA08G0007400ZS;BnaA01G0279500ZS;BnaA02G0232200ZS;BnaA10G0172500ZS;BnaA06G0057000ZS;BnaC04G0071500ZS;BnaC08G0329900ZS;BnaA03G0536800ZS;BnaC01G0377100ZS;BnaC04G0578500ZS
GO:0040007	growth	biological_process	17	17/1066	BnaA02G0064600ZS;BnaC06G0376800ZS;BnaA02G0215800ZS;BnaC03G0005900ZS;BnaA10G0253500ZS;BnaC09G0621500ZS;BnaC07G0237700ZS;BnaA02G0199200ZS;BnaC06G0323700ZS;BnaC07G0287000ZS;Bnascaffold0749G0000100ZS;BnaC06G0389700ZS;BnaC06G0297700ZS;BnaA01G0406700ZS;BnaC09G0567200ZS;BnaA06G0397700ZS;BnaC06G0380000ZS
GO:0098772	molecular function regulator	molecular_function	11	11/1066	BnaC04G0578500ZS;BnaC04G0343700ZS;BnaC09G0001600ZS;BnaC01G0458600ZS;BnaA09G0693000ZS;BnaC09G0487800ZS;BnaC04G0056600ZS;BnaA09G0472200ZS;BnaA08G0317200ZS;BnaC04G0056800ZS;BnaC02G0355400ZS
GO:0060089	molecular transducer activity	molecular_function	8	8/1066	BnaA01G0358300ZS;BnaC06G0389700ZS;BnaA02G0199200ZS;BnaA03G0087800ZS;BnaC06G0338900ZS;BnaC06G0327200ZS;BnaC06G0332100ZS;BnaC09G0201800ZS
GO:0099080	supramolecular complex	cellular_component	7	7/1066	BnaA03G0138900ZS;BnaA06G0406400ZS;BnaC02G0551500ZS;BnaA07G0298300ZS;BnaA06G0397700ZS;BnaC02G0276200ZS;BnaC06G0314800ZS
GO:0016209	antioxidant activity	molecular_function	6	6/1066	BnaC09G0484500ZS;BnaC01G0471300ZS;BnaC06G0282500ZS;BnaA02G0215900ZS;BnaA03G0536800ZS;BnaC01G0377100ZS
GO:0045182	translation regulator activity	molecular_function	6	6/1066	BnaA03G0135300ZS;BnaA10G0170600ZS;BnaC02G0356400ZS;BnaC07G0087800ZS;BnaC06G0390100ZS;BnaC07G0018200ZS
GO:0048511	rhythmic process	biological_process	4	4/1066	BnaC06G0353600ZS;BnaC02G0372400ZS;BnaA04G0062400ZS;BnaA07G0305000ZS
GO:0002376	immune system process	biological_process	4	4/1066	BnaA09G0018800ZS;BnaC06G0379400ZS;BnaA02G0291900ZS;BnaC07G0074700ZS
GO:0031974	membrane-enclosed lumen	cellular_component	4	4/1066	BnaA01G0269000ZS;BnaA07G0386400ZS;BnaC06G0379400ZS;BnaC09G0487800ZS
GO:0044421	extracellular region part	cellular_component	4	4/1066	BnaC06G0293300ZS;BnaA07G0262300ZS;BnaC04G0117600ZS;BnaA10G0172500ZS
GO:0045735	nutrient reservoir activity	molecular_function	3	3/1066	BnaC06G0288600ZS;BnaA01G0279500ZS;BnaA10G0172500ZS
GO:0005623	cell	cellular_component	2	2/1066	BnaC07G0368900ZS;BnaC09G0212700ZS
GO:0040011	locomotion	biological_process	1	1/1066	BnaC02G0534200ZS
GO:0000003	reproduction	biological_process	1	1/1066	BnaC06G0380000ZS
GO:0000003	reproduction	biological_process	1	1/1687
GO:0015976	carbon utilization	biological_process	1	1/1687
GO:0001906	cell killing	biological_process	1	1/1687
GO:0023052	signaling	biological_process	1	1/1687

## Sheet: B
Table S7B KEGG enrichment analysis of common DEGs between SU vs. LU and SD vs. LD
Num	Pathway id	Description	Pvalue	Padjust	First Category	Second Category	Gene names
8	map00062	Fatty acid elongation	0.0029822	0.164021	Metabolism	Lipid metabolism	BnaC03G0336800ZS;BnaA10G0024400ZS;BnaC05G0232600ZS;BnaC06G0296800ZS;BnaC07G0237700ZS;Bnascaffold0749G0000100ZS;BnaA02G0284400ZS;BnaC06G0341300ZS
5	map00511	Other glycan degradation	0.00271561	0.298717	Metabolism	Glycan biosynthesis and metabolism	BnaA09G0101600ZS;BnaA01G0375400ZS;BnaC06G0105500ZS;BnaC07G0382900ZS;BnaC02G0217500ZS
4	map00901	Indole alkaloid biosynthesis	0.0136823	0.376263	Metabolism	Biosynthesis of other secondary metabolites	BnaA03G0415700ZS;BnaC02G0280100ZS;BnaA07G0093700ZS;BnaC06G0403600ZS
5	map00909	Sesquiterpenoid and triterpenoid biosynthesis	0.013465	0.493717	Metabolism	Metabolism of terpenoids and polyketides	BnaC07G0369300ZS;BnaA07G0379000ZS;BnaA07G0228700ZS;BnaA07G0233500ZS;BnaC06G0253500ZS
4	map00780	Biotin metabolism	0.0485423	0.667456	Metabolism	Metabolism of cofactors and vitamins	BnaC06G0274700ZS;BnaA03G0389600ZS;BnaC02G0039300ZS;BnaC02G0407200ZS
7	map00910	Nitrogen metabolism	0.0335673	0.73848	Metabolism	Energy metabolism	BnaA10G0285900ZS;BnaA02G0068000ZS;BnaA02G0187600ZS;BnaA01G0331500ZS;BnaC02G0078200ZS;BnaA07G0369900ZS;BnaC07G0118800ZS
3	map00514	Other types of O-glycan biosynthesis	0.0425478	0.780044	Metabolism	Glycan biosynthesis and metabolism	BnaC02G0510400ZS;BnaA04G0226900ZS;BnaC06G0273500ZS
3	map00902	Monoterpenoid biosynthesis	0.0425478	0.780044	Metabolism	Metabolism of terpenoids and polyketides	BnaC07G0292000ZS;BnaA02G0231100ZS;BnaC07G0181900ZS
10	map04146	Peroxisome	0.110048	0.807022	Cellular Processes	Transport and catabolism	BnaA03G0059700ZS;BnaC09G0484500ZS;BnaC09G0447400ZS;BnaC01G0471300ZS;BnaC09G0489500ZS;BnaA10G0163900ZS;BnaA02G0215900ZS;BnaC04G0589800ZS;BnaC07G0075300ZS;BnaA05G0410500ZS
3	map00561	Glycerolipid metabolism	0.105756	0.830942	Metabolism	Lipid metabolism	BnaC08G0047300ZS;BnaC06G0283500ZS;BnaC02G0304900ZS;BnaA03G0192500ZS;BnaC06G0398400ZS;BnaA01G0323800ZS;BnaA03G0540000ZS;BnaA01G0034300ZS;BnaA09G0393100ZS
3	map00600	Sphingolipid metabolism	0.102978	0.871354	Metabolism	Lipid metabolism	BnaC06G0362300ZS;BnaA07G0311700ZS;BnaC06G0105500ZS;BnaA01G0222000ZS
2	map04075	Plant hormone signal transduction	0.0953091	0.873667	Environmental Information Processing	Signal transduction	BnaA09G0682900ZS;BnaC06G0318900ZS;BnaA07G0021600ZS;BnaC06G0282200ZS;BnaC04G0581500ZS;BnaA05G0331100ZS;BnaA09G0523300ZS;BnaC06G0411100ZS;BnaC06G0373700ZS;BnaA10G0023600ZS;BnaA06G0339500ZS;BnaA03G0160600ZS;BnaC01G0354300ZS;BnaA01G0248200ZS;BnaA02G0208300ZS;BnaC01G0270400ZS;BnaA07G0348800ZS;BnaC03G0229500ZS;BnaC02G0547600ZS;BnaC06G0416600ZS;BnaC03G0412800ZS;BnaC06G0411600ZS;BnaC01G0460100ZS;BnaC06G0…
9	map00061	Fatty acid biosynthesis	0.091028	0.91028	Metabolism	Lipid metabolism	BnaA03G0389600ZS;BnaC06G0331300ZS;BnaC02G0039300ZS;BnaA01G0343100ZS;BnaC06G0274700ZS;BnaC02G0407200ZS
3	map03013	RNA transport	0.997873	0.997873	Genetic Information Processing	Translation	BnaA10G0111100ZS;BnaC06G0390100ZS;BnaC06G0327900ZS;BnaA03G0135300ZS;BnaA10G0170600ZS
1	map00750	Vitamin B6 metabolism	0.081793	0.999693	Metabolism	Metabolism of cofactors and vitamins	BnaC02G0002200ZS;BnaA01G0344100ZS;BnaC03G0005300ZS
2	map00730	Thiamine metabolism	0.081793	0.999693	Metabolism	Metabolism of cofactors and vitamins	BnaA07G0292900ZS;BnaC06G0336700ZS;BnaC02G0164500ZS
16	map02010	ABC transporters	0.157922	1	Environmental Information Processing	Membrane transport	BnaA05G0184300ZS;Bnascaffold0026G0050800ZS;BnaA10G0012300ZS;BnaC05G0239100ZS
4	map00592	alpha-Linolenic acid metabolism	0.185714	1	Metabolism	Lipid metabolism	BnaA07G0366800ZS;BnaA08G0247400ZS;BnaA03G0013200ZS;BnaA05G0486100ZS;BnaC06G0319600ZS
11	map04712	Circadian rhythm - plant	0.204956	1	Organismal Systems	Environmental adaptation	BnaC06G0323800ZS;Bnascaffold0415G0000300ZS;BnaC03G0533700ZS;BnaA07G0053300ZS;BnaC04G0343700ZS
1	map00670	One carbon pool by folate	0.208636	1	Metabolism	Metabolism of cofactors and vitamins	BnaC06G0330000ZS;BnaA07G0288000ZS;BnaA07G0264400ZS
4	map01040	Biosynthesis of unsaturated fatty acids	0.232888	1	Metabolism	Lipid metabolism	BnaC05G0232600ZS;BnaC03G0336800ZS;BnaC06G0341300ZS
4	map00510	N-Glycan biosynthesis	0.234965	1	Metabolism	Glycan biosynthesis and metabolism	BnaC07G0064500ZS;BnaA05G0046900ZS;BnaA07G0101300ZS;BnaC06G0320200ZS;BnaA05G0002200ZS
5	map00904	Diterpenoid biosynthesis	0.247674	1	Metabolism	Metabolism of terpenoids and polyketides	BnaA10G0260100ZS;BnaC01G0190000ZS;BnaA02G0232000ZS
5	map00360	Phenylalanine metabolism	0.261149	1	Metabolism	Amino acid metabolism	BnaC02G0357600ZS;BnaA02G0015500ZS;BnaC06G0385400ZS;BnaC07G0483000ZS
1	map00300	Lysine biosynthesis	0.277837	1	Metabolism	Amino acid metabolism	BnaA05G0079200ZS;BnaC04G0604800ZS
1	map00564	Glycerophospholipid metabolism	0.290846	1	Metabolism	Lipid metabolism	BnaA08G0065300ZS;BnaA01G0380700ZS;BnaC06G0283000ZS;BnaA01G0323800ZS;BnaC01G0478100ZS;BnaA07G0384700ZS;BnaC06G0406600ZS;BnaA07G0297800ZS;BnaA09G0393100ZS
6	map00900	Terpenoid backbone biosynthesis	0.29092	1	Metabolism	Metabolism of terpenoids and polyketides	BnaA02G0211500ZS;BnaA07G0029100ZS;BnaC07G0327100ZS;BnaC06G0408400ZS;BnaC02G0361100ZS
4	map00785	Lipoic acid metabolism	0.298897	1	Metabolism	Metabolism of cofactors and vitamins	BnaA03G0032900ZS
1	map00941	Flavonoid biosynthesis	0.302847	1	Metabolism	Biosynthesis of other secondary metabolites	BnaC04G0578600ZS;BnaC09G0215200ZS;BnaA10G0251700ZS
3	map00195	Photosynthesis	0.305286	1	Metabolism	Energy metabolism	BnaC05G0560200ZS;BnaA10G0019900ZS;BnaA02G0290400ZS;BnaA05G0153100ZS;BnaC01G0424400ZS;BnaC03G0813100ZS
1	map03040	Spliceosome	0.308195	1	Genetic Information Processing	Transcription	BnaA04G0157700ZS;BnaC02G0306200ZS;BnaA02G0223900ZS;BnaA06G0406700ZS;BnaC02G0349400ZS;BnaC01G0451400ZS;BnaA01G0340700ZS;BnaA02G0118300ZS;BnaC03G0513500ZS;BnaA10G0254400ZS;BnaC01G0451700ZS;BnaC09G0568200ZS;BnaC06G0327900ZS;BnaC06G0406100ZS;BnaA09G0546700ZS;BnaC01G0467700ZS;BnaC02G0342300ZS
1	map00072	Synthesis and degradation of ketone bodies	0.311883	1	Metabolism	Lipid metabolism	BnaC07G0327100ZS
2	map00860	Porphyrin and chlorophyll metabolism	0.344099	1	Metabolism	Metabolism of cofactors and vitamins	BnaA03G0017100ZS;BnaA02G0211500ZS;Bnascaffold1706G0000700ZS;BnaC06G0408400ZS
2	map00350	Tyrosine metabolism	0.356685	1	Metabolism	Amino acid metabolism	BnaA07G0366800ZS;BnaC02G0357600ZS;BnaC06G0385400ZS;BnaC07G0483000ZS
10	map00620	Pyruvate metabolism	0.384072	1	Metabolism	Carbohydrate metabolism	BnaA10G0252200ZS;BnaA01G0269000ZS;BnaC06G0335400ZS;BnaA07G0292000ZS;BnaA04G0276500ZS;BnaA03G0540000ZS;BnaC07G0327100ZS;BnaC04G0004300ZS
2	map00500	Starch and sucrose metabolism	0.423511	1	Metabolism	Carbohydrate metabolism	BnaA02G0194700ZS;BnaC06G0283800ZS;BnaC07G0091100ZS;BnaA02G0232200ZS;BnaA04G0229500ZS;BnaA10G0014100ZS;BnaC06G0314900ZS;BnaA02G0229800ZS;BnaA02G0272000ZS;BnaA06G0083700ZS;BnaC06G0397800ZS
4	map00563	Glycosylphosphatidylinositol (GPI)-anchor biosynthesis	0.424791	1	Metabolism	Glycan biosynthesis and metabolism	BnaC09G0470400ZS;BnaC09G0470500ZS
2	map00970	Aminoacyl-tRNA biosynthesis	0.429658	1	Genetic Information Processing	Translation	BnaC05G0517000ZS;BnaC06G0330000ZS;BnaC01G0464600ZS;BnaA03G0114900ZS;BnaA07G0288000ZS;BnaC06G0273100ZS
1	map00430	Taurine and hypotaurine metabolism	0.431139	1	Metabolism	Metabolism of other amino acids	BnaA10G0195700ZS;BnaC03G0244400ZS
2	map00071	Fatty acid degradation	0.439923	1	Metabolism	Lipid metabolism	BnaA07G0366800ZS;BnaA03G0013200ZS;BnaC07G0327100ZS;BnaA03G0540000ZS
3	map00903	Limonene and pinene degradation	0.450185	1	Metabolism	Metabolism of terpenoids and polyketides	BnaA03G0540000ZS
1	map03030	DNA replication	0.454956	1	Genetic Information Processing	Replication and repair	BnaA02G0293200ZS;BnaA02G0300200ZS;BnaC05G0068900ZS;BnaA09G0406000ZS;BnaC07G0180800ZS;BnaC02G0355800ZS;Bnascaffold0025G0042300ZS;BnaA05G0135000ZS;BnaC07G0073600ZS;BnaC08G0006600ZS;BnaC09G0007100ZS;BnaC05G0297700ZS;BnaC05G0295300ZS;BnaA03G0272900ZS;BnaA10G0021800ZS
1	map00450	Selenocompound metabolism	0.456151	1	Metabolism	Metabolism of other amino acids	BnaC07G0013100ZS;BnaC03G0342900ZS
9	map00340	Histidine metabolism	0.456151	1	Metabolism	Amino acid metabolism	BnaC06G0385400ZS;BnaA03G0540000ZS
6	map03430	Mismatch repair	0.457459	1	Genetic Information Processing	Replication and repair	BnaA02G0293200ZS;BnaA09G0406000ZS;BnaC05G0068900ZS;BnaC07G0180800ZS;BnaC07G0073600ZS;Bnascaffold0025G0042300ZS;BnaA05G0135000ZS;BnaA02G0300200ZS;BnaC08G0006600ZS;BnaA03G0272700ZS;BnaC02G0355800ZS;BnaC05G0297700ZS;BnaC05G0295300ZS;BnaA10G0021800ZS
2	map00380	Tryptophan metabolism	0.461628	1	Metabolism	Amino acid metabolism	BnaA02G0215900ZS;BnaA02G0068000ZS;BnaC02G0078200ZS;BnaC07G0327100ZS;BnaA03G0540000ZS
2	map00650	Butanoate metabolism	0.474488	1	Metabolism	Carbohydrate metabolism	BnaA10G0195700ZS;BnaC07G0327100ZS
1	map00073	Cutin, suberine and wax biosynthesis	0.481129	1	Metabolism	Lipid metabolism	BnaA10G0163900ZS;BnaC09G0447400ZS;BnaA03G0160900ZS
2	map00660	C5-Branched dibasic acid metabolism	0.499269	1	Metabolism	Carbohydrate metabolism	BnaA07G0387700ZS
2	map00480	Glutathione metabolism	0.500607	1	Metabolism	Metabolism of other amino acids	BnaA07G0115900ZS;BnaC06G0409000ZS;BnaC07G0343400ZS;BnaC08G0475000ZS;BnaA03G0059700ZS;BnaC06G0365000ZS;BnaA05G0352700ZS
1	map04122	Sulfur relay system	0.517655	1	Genetic Information Processing	Folding, sorting and degradation	BnaA02G0129600ZS
6	map00310	Lysine degradation	0.522602	1	Metabolism	Amino acid metabolism	BnaC07G0327100ZS;BnaA03G0540000ZS;BnaC06G0286100ZS
1	map03022	Basal transcription factors	0.523594	1	Genetic Information Processing	Transcription	BnaC06G0402800ZS;BnaC05G0566600ZS;BnaC07G0087800ZS;BnaC06G0332100ZS
4	map03420	Nucleotide excision repair	0.528088	1	Genetic Information Processing	Replication and repair	BnaA02G0293200ZS;BnaA09G0406000ZS;BnaC05G0068900ZS;BnaC07G0180800ZS;BnaC07G0073600ZS;BnaA04G0293800ZS;Bnascaffold0025G0042300ZS;BnaA05G0135000ZS;BnaA02G0300200ZS;BnaC08G0006600ZS;BnaC06G0332100ZS;BnaC05G0297700ZS;BnaC02G0355800ZS;BnaA10G0021800ZS;BnaC05G0295300ZS
4	map00790	Folate biosynthesis	0.538383	1	Metabolism	Metabolism of cofactors and vitamins	Bnascaffold0196G0000400ZS;BnaC04G0488800ZS
7	map00960	Tropane, piperidine and pyridine alkaloid biosynthesis	0.549219	1	Metabolism	Biosynthesis of other secondary metabolites	BnaC02G0357600ZS;BnaC06G0385400ZS;BnaC07G0483000ZS
1	map00920	Sulfur metabolism	0.553569	1	Metabolism	Energy metabolism	BnaA04G0278900ZS;BnaA07G0018700ZS;BnaC03G0342900ZS
1	map00010	Glycolysis / Gluconeogenesis	0.568071	1	Metabolism	Carbohydrate metabolism	BnaA01G0364900ZS;BnaA10G0252200ZS;BnaA01G0269000ZS;BnaA07G0230500ZS;BnaA02G0015100ZS;BnaC03G0204500ZS;BnaA03G0540000ZS;BnaA07G0366800ZS;BnaA07G0230600ZS
17	map00130	Ubiquinone and other terpenoid-quinone biosynthesis	0.583311	1	Metabolism	Metabolism of cofactors and vitamins	BnaC02G0284200ZS;BnaC07G0483000ZS;BnaC01G0474900ZS
4	map04136	Autophagy - other	0.59973	1	Cellular Processes	Transport and catabolism	BnaA06G0007000ZS;BnaC02G0244400ZS;BnaA03G0433100ZS
3	map00591	Linoleic acid metabolism	0.599952	1	Metabolism	Lipid metabolism	BnaC06G0319600ZS
5	map00950	Isoquinoline alkaloid biosynthesis	0.601732	1	Metabolism	Biosynthesis of other secondary metabolites	BnaC02G0357600ZS;BnaC07G0483000ZS
3	map00945	Stilbenoid, diarylheptanoid and gingerol biosynthesis	0.607367	1	Metabolism	Biosynthesis of other secondary metabolites	BnaC04G0578600ZS
1	map03008	Ribosome biogenesis in eukaryotes	0.614188	1	Genetic Information Processing	Translation	BnaC04G0343700ZS;BnaC06G0453800ZS;BnaA04G0176300ZS;BnaC02G0356300ZS;BnaC06G0375500ZS;BnaC03G0533700ZS;BnaC09G0209700ZS
5	map00261	Monobactam biosynthesis	0.614645	1	Metabolism	Biosynthesis of other secondary metabolites	BnaC04G0604800ZS
3	map03440	Homologous recombination	0.616385	1	Genetic Information Processing	Replication and repair	BnaA02G0293200ZS;BnaA09G0406000ZS;BnaC05G0068900ZS;BnaC07G0180800ZS;BnaC07G0073600ZS;Bnascaffold0025G0042300ZS;BnaA05G0135000ZS;BnaA02G0300200ZS;BnaA07G0281400ZS;BnaC02G0355800ZS;BnaC05G0297700ZS;BnaC08G0006600ZS;BnaC05G0295300ZS;BnaA10G0021800ZS
3	map03010	Ribosome	0.617611	1	Genetic Information Processing	Translation	BnaC04G0598500ZS;BnaA07G0252300ZS;BnaC01G0459300ZS;BnaC08G0362300ZS;BnaA01G0362300ZS;BnaA02G0210800ZS;BnaA09G0693000ZS;BnaC05G0146500ZS;BnaC09G0346400ZS;BnaC02G0165500ZS;BnaA06G0364800ZS;BnaC06G0336600ZS;BnaA03G0087900ZS;BnaC03G0801500ZS;Bnascaffold0027G0002600ZS;BnaC07G0091600ZS;BnaC06G0274300ZS;BnaC01G0463300ZS;BnaC06G0280700ZS;BnaC09G0001600ZS;BnaC03G0077500ZS;BnaA06G0392300ZS;BnaA03G0087300ZS…
3	map03060	Protein export	0.624805	1	Genetic Information Processing	Folding, sorting and degradation	BnaC06G0319300ZS;BnaC06G0339800ZS;BnaA07G0100500ZS;BnaC04G0434100ZS
4	map03020	RNA polymerase	0.646382	1	Genetic Information Processing	Transcription	BnaA01G0282100ZS;BnaC07G0437900ZS;BnaC07G0071900ZS
2	map00410	beta-Alanine metabolism	0.65009	1	Metabolism	Metabolism of other amino acids	BnaC02G0357600ZS;BnaA10G0195700ZS;BnaA03G0540000ZS
2	map00270	Cysteine and methionine metabolism	0.657082	1	Metabolism	Amino acid metabolism	BnaA04G0278900ZS;BnaC05G0571200ZS;BnaA07G0018700ZS;BnaC03G0342900ZS;BnaC07G0483000ZS;BnaA07G0115900ZS;BnaA02G0225700ZS;BnaC07G0343400ZS
2	map00053	Ascorbate and aldarate metabolism	0.657424	1	Metabolism	Carbohydrate metabolism	Bnascaffold0026G0023100ZS;BnaA02G0129800ZS;BnaA03G0540000ZS
2	map04141	Protein processing in endoplasmic reticulum	0.668385	1	Genetic Information Processing	Folding, sorting and degradation	BnaC02G0352800ZS;BnaA08G0255000ZS;BnaC06G0379400ZS;BnaA07G0331700ZS;BnaC06G0389400ZS;BnaA07G0100500ZS;BnaC09G0466900ZS;BnaA04G0062400ZS;BnaC06G0320200ZS;BnaA07G0101300ZS;BnaC04G0434100ZS;BnaC03G0570300ZS;BnaC08G0248800ZS;BnaA03G0304600ZS
2	map04626	Plant-pathogen interaction	0.67175	1	Organismal Systems	Environmental adaptation	BnaA01G0223800ZS;BnaA02G0079500ZS;BnaA10G0024400ZS;BnaC07G0389300ZS;BnaC02G0520300ZS;BnaA01G0012100ZS;BnaA02G0291900ZS;BnaC07G0301300ZS;BnaC06G0296800ZS;BnaC07G0237700ZS;Bnascaffold0749G0000100ZS;BnaA02G0284400ZS;BnaC06G0329200ZS;BnaC06G0049800ZS;BnaC02G0520400ZS
4	map00250	Alanine, aspartate and glutamate metabolism	0.682174	1	Metabolism	Amino acid metabolism	BnaA01G0144100ZS;BnaA10G0195700ZS;BnaC06G0360800ZS;BnaA01G0331500ZS
4	map00280	Valine, leucine and isoleucine degradation	0.685645	1	Metabolism	Amino acid metabolism	BnaC07G0327100ZS;BnaA03G0540000ZS;BnaA01G0343100ZS
5	map00330	Arginine and proline metabolism	0.69987	1	Metabolism	Amino acid metabolism	BnaC05G0571200ZS;BnaA07G0115900ZS;BnaA03G0540000ZS;BnaA01G0035800ZS
1	map03050	Proteasome	0.705609	1	Genetic Information Processing	Folding, sorting and degradation	BnaA02G0226200ZS;BnaC02G0305000ZS;BnaC06G0321800ZS;BnaA07G0281400ZS
4	map00460	Cyanoamino acid metabolism	0.716847	1	Metabolism	Metabolism of other amino acids	BnaA10G0014100ZS;BnaA02G0068000ZS;BnaC02G0078200ZS;BnaA07G0264400ZS
9	map00260	Glycine, serine and threonine metabolism	0.728184	1	Metabolism	Amino acid metabolism	BnaC02G0357600ZS;BnaC06G0353900ZS;BnaA07G0264400ZS;BnaC03G0277900ZS;BnaA02G0015100ZS
1	map00630	Glyoxylate and dicarboxylate metabolism	0.733017	1	Metabolism	Carbohydrate metabolism	BnaA02G0215900ZS;BnaA05G0410500ZS;BnaC07G0327100ZS;BnaA07G0264400ZS;BnaA01G0331500ZS
4	map00220	Arginine biosynthesis	0.804126	1	Metabolism	Amino acid metabolism	BnaA01G0144100ZS;BnaA01G0331500ZS
6	map04933	AGE-RAGE signaling pathway in diabetic complications	0.807231	1	Human Diseases	Endocrine and metabolic disease	BnaC02G0534200ZS
2	map03015	mRNA surveillance pathway	0.811097	1	Genetic Information Processing	Translation	BnaA07G0262400ZS;BnaA03G0120000ZS;BnaA08G0226800ZS;BnaA03G0433100ZS;BnaC02G0002300ZS;BnaC06G0327900ZS;BnaC02G0244400ZS;BnaA08G0317200ZS
2	map00562	Inositol phosphate metabolism	0.825586	1	Metabolism	Carbohydrate metabolism	BnaA07G0297800ZS;BnaA09G0571400ZS;BnaC02G0039400ZS
12	map00565	Ether lipid metabolism	0.830921	1	Metabolism	Lipid metabolism	BnaA07G0384700ZS
2	map00020	Citrate cycle (TCA cycle)	0.845723	1	Metabolism	Carbohydrate metabolism	BnaA03G0059700ZS;BnaC04G0004300ZS;BnaA01G0269000ZS
3	map00290	Valine, leucine and isoleucine biosynthesis	0.84604	1	Metabolism	Amino acid metabolism	BnaA07G0387700ZS
2	map00940	Phenylpropanoid biosynthesis	0.851865	1	Metabolism	Biosynthesis of other secondary metabolites	BnaC01G0378600ZS;BnaA10G0014100ZS;BnaA03G0536800ZS;BnaA02G0226700ZS;BnaA02G0015500ZS;BnaA07G0305200ZS;BnaA01G0306300ZS;BnaC04G0578600ZS;BnaC01G0377100ZS
2	map04144	Endocytosis	0.863013	1	Cellular Processes	Transport and catabolism	BnaA02G0220400ZS;BnaC06G0383900ZS;BnaC09G0212700ZS;BnaA09G0571400ZS;BnaC09G0443700ZS;Bnascaffold0139G0000300ZS;BnaC01G0468500ZS;BnaC06G0395400ZS;BnaC06G0302600ZS;BnaA10G0279100ZS
3	map00906	Carotenoid biosynthesis	0.888046	1	Metabolism	Metabolism of terpenoids and polyketides	BnaA04G0234900ZS
5	map00770	Pantothenate and CoA biosynthesis	0.890125	1	Metabolism	Metabolism of cofactors and vitamins	BnaC02G0004300ZS
2	map00513	Various types of N-glycan biosynthesis	0.894168	1	Metabolism	Glycan biosynthesis and metabolism	BnaA05G0002200ZS
3	map00400	Phenylalanine, tyrosine and tryptophan biosynthesis	0.904057	1	Metabolism	Amino acid metabolism	BnaC06G0385400ZS;BnaC07G0483000ZS
3	map00640	Propanoate metabolism	0.918603	1	Metabolism	Carbohydrate metabolism	BnaC07G0327100ZS
3	map00100	Steroid biosynthesis	0.923056	1	Metabolism	Lipid metabolism	BnaC07G0119300ZS
3	map00710	Carbon fixation in photosynthetic organisms	0.924014	1	Metabolism	Energy metabolism	BnaA01G0364900ZS;BnaA07G0230600ZS;BnaA07G0230500ZS
3	map04145	Phagosome	0.948073	1	Cellular Processes	Transport and catabolism	BnaA06G0140300ZS;BnaC02G0534200ZS;BnaC04G0126700ZS;BnaA02G0252800ZS
2	map03018	RNA degradation	0.951144	1	Genetic Information Processing	Folding, sorting and degradation	BnaC03G0204500ZS;BnaC01G0451000ZS;BnaA02G0223900ZS;BnaC07G0092300ZS;BnaA07G0060400ZS
4	map00190	Oxidative phosphorylation	0.951969	1	Metabolism	Energy metabolism	BnaA06G0406600ZS;BnaC05G0253900ZS;BnaC03G0511900ZS;BnaA06G0140300ZS;BnaC04G0126700ZS;BnaC01G0382000ZS;BnaC02G0533700ZS;BnaC02G0422000ZS
1	map00240	Pyrimidine metabolism	0.953968	1	Metabolism	Nucleotide metabolism	BnaC06G0360800ZS;BnaA05G0096600ZS
1	map04130	SNARE interactions in vesicular transport	0.954501	1	Genetic Information Processing	Folding, sorting and degradation	BnaC03G0607400ZS
1	map04016	MAPK signaling pathway - plant	0.96265	1	Environmental Information Processing	Signal transduction	BnaC09G0193100ZS;BnaA02G0208300ZS;BnaA02G0289900ZS;BnaC06G0393700ZS;BnaA02G0215900ZS;BnaC06G0282200ZS
2	map04120	Ubiquitin mediated proteolysis	0.970091	1	Genetic Information Processing	Folding, sorting and degradation	BnaC02G0001900ZS;BnaC06G0415400ZS;BnaC02G0502100ZS;BnaC03G0570300ZS;BnaA07G0256800ZS
8	map00052	Galactose metabolism	0.974098	1	Metabolism	Carbohydrate metabolism	BnaA06G0083700ZS
1	map04070	Phosphatidylinositol signaling system	0.977402	1	Environmental Information Processing	Signal transduction	BnaA07G0297800ZS;BnaA09G0571400ZS
1	map00230	Purine metabolism	0.981226	1	Metabolism	Nucleotide metabolism	BnaC06G0375500ZS;BnaA10G0252200ZS;BnaA05G0467900ZS
3	map00040	Pentose and glucuronate interconversions	0.981498	1	Metabolism	Carbohydrate metabolism	BnaC04G0056800ZS;BnaC04G0056600ZS;BnaA07G0278600ZS
6	map00520	Amino sugar and nucleotide sugar metabolism	0.988782	1	Metabolism	Carbohydrate metabolism	BnaA03G0377200ZS;BnaC09G0484800ZS;BnaC07G0091100ZS;BnaC09G0487500ZS
1	map00051	Fructose and mannose metabolism	0.993312	1	Metabolism	Carbohydrate metabolism	BnaC08G0047300ZS
